# Supplementary material for: Co-occurrence of myositis and neuropathy after anti-CD30 therapy in a late-adolescent Hodgkin lymphoma patient
Source: Acta Neuropathol Commun. 2025 Jun 28;13:140. doi: 10.1186/s40478-025-02056-2 (PMC12205510; doi:10.1186/s40478-025-02056-2)
Supplement: Supplementary file 3 — Supplementary Material 3 (Overview of proteomic findings on gastrocnemius muscle of the patient). [file 40478_2025_2056_MOESM3_ESM.xlsx]

## Sheet: Upregulated Proteins
Upregulated Proteins
PG.ProteinAccessions	PG.Genes	PG.ProteinDescriptions	PG.ProteinNames	Unique Peptides	Ratio pat./ control	Pvalue
P00492	HPRT1	Hypoxanthine-guanine phosphoribosyltransferase	HPRT_HUMAN	1.59524	749.431	0.000699474
P21810	BGN	Biglycan	PGS1_HUMAN	8.07143	24.1213	1.39792e-10
P24821	TNC	Tenascin	TENA_HUMAN	17.0952	19.4566	0.000100594
P50454	SERPINH1	Serpin H1	SERPH_HUMAN	4.78571	17.548	2.00383e-06
P48681	NES	Nestin	NEST_HUMAN	14.6667	17.256	1.09182e-08
P02768	ALB	Serum albumin	ALBU_HUMAN	65.5	15.4329	1.59215e-10
P00738	HP	Haptoglobin	HPT_HUMAN	19.8095	15.4167	5.16467e-09
P00751	CFB	Complement factor B	CFAB_HUMAN	9.83333	15.1421	1.89806e-08
Q8NBS9	TXNDC5	Thioredoxin domain-containing protein 5	TXND5_HUMAN	4.78571	14.7551	4.35408e-09
P08670	VIM	Vimentin	VIME_HUMAN	46.4524	14.2937	1.10162e-09
Q96AG4	LRRC59	Leucine-rich repeat-containing protein 59	LRC59_HUMAN	2.42857	13.9986	2.23976e-06
P35443	THBS4	Thrombospondin-4	TSP4_HUMAN	5.97619	13.5791	6.917e-06
P04083	ANXA1	Annexin A1	ANXA1_HUMAN	17.5952	13.496	3.81344e-10
Q9UBF2	COPG2	Coatomer subunit gamma-2	COPG2_HUMAN	1.7619	13.4556	3.02872e-05
P48444	ARCN1	Coatomer subunit delta	COPD_HUMAN	4.35714	13.0113	2.38178e-06
Q9Y696	CLIC4	Chloride intracellular channel protein 4	CLIC4_HUMAN	2.71429	12.929	7.25104e-08
P04003	C4BPA	C4b-binding protein alpha chain	C4BPA_HUMAN	3.71429	12.8779	0.000221149
P11413	G6PD	Glucose-6-phosphate 1-dehydrogenase	G6PD_HUMAN	2.52381	12.3611	0.000359049
P17931	LGALS3	Galectin-3	LEG3_HUMAN	2.92857	12.2329	8.03098e-08
P01834	IGKC	Immunoglobulin kappa constant	IGKC_HUMAN	7.30952	11.8823	6.57498e-10
P26447	S100A4	Protein S100-A4	S10A4_HUMAN	3.64286	11.7726	5.2827e-09
P02787	TF	Serotransferrin	TRFE_HUMAN	42.9524	11.7433	5.76712e-09
P06703	S100A6	Protein S100-A6	S10A6_HUMAN	2.35714	11.7012	1.7423e-07
P01860	IGHG3	Immunoglobulin heavy constant gamma 3	IGHG3_HUMAN	3.5	11.5286	6.84147e-06
P00488	F13A1	Coagulation factor XIII A chain	F13A_HUMAN	11.4762	11.2357	2.45001e-08
O15511	ARPC5	Actin-related protein 2/3 complex subunit 5	ARPC5_HUMAN	1.71429	10.9873	2.43819e-07
Q06828	FMOD	Fibromodulin	FMOD_HUMAN	2.90476	10.891	1.06521e-05
P51888	PRELP	Prolargin	PRELP_HUMAN	11.1429	10.6906	1.5654e-09
P02751	FN1	Fibronectin	FINC_HUMAN	36.1667	10.2392	1.97731e-09
P0C0L4	C4A	Complement C4-A	CO4A_HUMAN	19.3571	10.1119	5.31203e-10
P02749	APOH	Beta-2-glycoprotein 1	APOH_HUMAN	8.14286	9.62769	1.20276e-06
P08603	CFH	Complement factor H	CFAH_HUMAN	16.3333	9.53431	8.6973e-09
P51884	LUM	Lumican	LUM_HUMAN	16.881	9.51029	5.59136e-07
Q99715	COL12A1	Collagen alpha-1(XII) chain	COCA1_HUMAN	17.9048	9.40402	2.71312e-06
P23284	PPIB	Peptidyl-prolyl cis-trans isomerase B	PPIB_HUMAN	4.52381	9.36172	1.0578e-07
P07358	C8B	Complement component C8 beta chain	CO8B_HUMAN	2.7619	9.22292	0.00224244
P42677	RPS27	40S ribosomal protein S27	RS27_HUMAN	1.71429	9.20392	0.00155991
P00450	CP	Ceruloplasmin	CERU_HUMAN	13.7143	8.82962	3.26434e-07
P50461	CSRP3	Cysteine and glycine-rich protein 3	CSRP3_HUMAN	11.119	8.76127	7.99081e-09
Q99584	S100A13	Protein S100-A13	S10AD_HUMAN	3.97619	8.64469	1.26127e-08
P02647	APOA1	Apolipoprotein A-I	APOA1_HUMAN	24.4048	8.38012	1.32339e-08
P01024	C3	Complement C3	CO3_HUMAN	48.881	8.29539	9.82314e-09
P02763	ORM1	Alpha-1-acid glycoprotein 1	A1AG1_HUMAN	3	8.25846	1.27087e-06
Q12805	EFEMP1	EGF-containing fibulin-like extracellular matrix protein 1	FBLN3_HUMAN	5.14286	8.2462	1.18644e-07
P80723	BASP1	Brain acid soluble protein 1	BASP1_HUMAN	2.54762	7.97128	0.000828174
P30837	ALDH1B1	Aldehyde dehydrogenase X, mitochondrial	AL1B1_HUMAN	9.7619	7.97022	1.97065e-09
Q9BXN1	ASPN	Asporin	ASPN_HUMAN	10.5714	7.9228	1.14776e-06
P26599	PTBP1	Polypyrimidine tract-binding protein 1	PTBP1_HUMAN	4.57143	7.9127	6.03653e-08
P31146	CORO1A	Coronin-1A	COR1A_HUMAN	3.52381	7.85142	4.83778e-05
P01008	SERPINC1	Antithrombin-III	ANT3_HUMAN	12.7857	7.72115	2.09001e-08
P02766	TTR	Transthyretin	TTHY_HUMAN	7.09524	7.70691	7.52648e-09
Q15582	TGFBI	Transforming growth factor-beta-induced protein ig-h3	BGH3_HUMAN	17.5	7.66312	1.5999e-07
P01042	KNG1	Kininogen-1	KNG1_HUMAN	6.71429	7.5721	3.01335e-07
O00299	CLIC1	Chloride intracellular channel protein 1	CLIC1_HUMAN	4.07143	7.55596	3.08839e-07
P61916	NPC2	NPC intracellular cholesterol transporter 2	NPC2_HUMAN	1.80952	7.51816	1.09016e-06
P0C0S8; P20671; Q16777; Q6FI13; Q96KK5; Q99878; Q9BTM1	HIST1H2AG;HIST1H2AD;HIST2H2AC;HIST2H2AA3;HIST1H2AH;HIST1H2AJ; H2AFJ	Histone H2A type 1; Histone H2A type 1-D; Histone H2A type 2-C; Histone H2A type 2-A; Histone H2A type 1-H; Histone H2A type 1-J; Histone H2A.J	H2A1_HUMAN; H2A1D_HUMAN; H2A2C_HUMAN; H2A2A_HUMAN; H2A1H_HUMAN; H2A1J_HUMAN; H2AJ_HUMAN	1.88095	7.45965	2.33005e-06
P29401	TKT	Transketolase	TKT_HUMAN	9.7381	7.43743	2.4211e-08
Q13203	MYBPH	Myosin-binding protein H	MYBPH_HUMAN	9.40476	7.39106	1.8573e-05
P36955	SERPINF1	Pigment epithelium-derived factor	PEDF_HUMAN	6.71429	7.38398	3.71596e-09
P04217	A1BG	Alpha-1B-glycoprotein	A1BG_HUMAN	7.45238	7.25797	1.66192e-08
P02790	HPX	Hemopexin	HEMO_HUMAN	11.381	7.24605	7.94836e-08
P07355	ANXA2	Annexin A2	ANXA2_HUMAN	33.5476	7.1867	1.3339e-07
Q15063	POSTN	Periostin	POSTN_HUMAN	11.0714	7.15214	1.04988e-06
Q8WW22	DNAJA4	DnaJ homolog subfamily A member 4	DNJA4_HUMAN	2.2619	7.12844	2.09534e-05
Q7KZF4	SND1	Staphylococcal nuclease domain-containing protein 1	SND1_HUMAN	7	6.88334	1.30075e-05
Q9H4G4	GLIPR2	Golgi-associated plant pathogenesis-related protein 1	GAPR1_HUMAN	1.80952	6.80713	1.22876e-05
Q9BW30	TPPP3	Tubulin polymerization-promoting protein family member 3	TPPP3_HUMAN	3.80952	6.77943	1.75554e-06
O14773	TPP1	Tripeptidyl-peptidase 1	TPP1_HUMAN	3.90476	6.71113	8.58124e-07
O60664	PLIN3	Perilipin-3	PLIN3_HUMAN	14.381	6.68295	6.07432e-09
P07858	CTSB	Cathepsin B	CATB_HUMAN	5.07143	6.59355	1.20272e-07
P19827	ITIH1	Inter-alpha-trypsin inhibitor heavy chain H1	ITIH1_HUMAN	4.90476	6.57201	2.58047e-06
A0A0C4DH42; P01767; P01772; P0DP02	IGHV3-66; IGHV3-53; IGHV3-33; IGHV3-30-3	Immunoglobulin heavy variable 3-66; Immunoglobulin heavy variable 3-53; Immunoglobulin heavy variable 3-33; Immunoglobulin heavy variable 3-30-3	HV366_HUMAN; HV353_HUMAN; HV333_HUMAN; HVC33_HUMAN	2.02381	6.57143	1.49565e-06
Q13885	TUBB2A	Tubulin beta-2A chain	TBB2A_HUMAN	4.14286	6.50138	1.17806e-07
P52943	CRIP2	Cysteine-rich protein 2	CRIP2_HUMAN	2.59524	6.45921	3.16108e-06
Q05707	COL14A1	Collagen alpha-1(XIV) chain	COEA1_HUMAN	14.9524	6.41899	5.75114e-05
P01857; P0DOX5	IGHG1	Immunoglobulin heavy constant gamma 1;Immunoglobulin gamma-1 heavy chain	IGHG1_HUMAN; IGG1_HUMAN	13.881	6.41807	1.37904e-07
P02774	GC	Vitamin D-binding protein	VTDB_HUMAN	10	6.20814	1.90341e-06
P19823	ITIH2	Inter-alpha-trypsin inhibitor heavy chain H2	ITIH2_HUMAN	6.92857	6.17193	2.35265e-06
P30101	PDIA3	Protein disulfide-isomerase A3	PDIA3_HUMAN	17.3333	6.17046	4.68132e-08
P22105	TNXB	Tenascin-X	TENX_HUMAN	25.2619	6.10409	2.02684e-07
P0DOY2; P0DOY3	IGLC2; IGLC3	Immunoglobulin lambda constant 2; Immunoglobulin lambda constant 3	IGLC2_HUMAN; IGLC3_HUMAN	5.04762	6.06845	1.32406e-07
P06396	GSN	Gelsolin	GELS_HUMAN	24.7857	5.99015	7.11548e-08
P61769	B2M	Beta-2-microglobulin	B2MG_HUMAN	1.92857	5.95768	5.94773e-07
P19971	TYMP	Thymidine phosphorylase	TYPH_HUMAN	4.11905	5.91388	0.00293382
P33176	KIF5B	Kinesin-1 heavy chain	KINH_HUMAN	8.45238	5.9125	4.5181e-08
Q71U36	TUBA1A	Tubulin alpha-1A chain	TBA1A_HUMAN	19.2857	5.85876	1.41726e-08
P02747	C1QC	Complement C1q subcomponent subunit C	C1QC_HUMAN	2.33333	5.83841	2.64163e-06
P01023	A2M	Alpha-2-macroglobulin	A2MG_HUMAN	41.2857	5.80616	1.56905e-06
P53621	COPA	Coatomer subunit alpha	COPA_HUMAN	6.28571	5.73442	0.000123759
P35579	MYH9	Myosin-9	MYH9_HUMAN	51.0238	5.71847	7.44251e-10
Q01518	CAP1	Adenylyl cyclase-associated protein 1	CAP1_HUMAN	6.47619	5.71823	6.09596e-07
P60660	MYL6	Myosin light polypeptide 6	MYL6_HUMAN	2.69048	5.66935	2.89999e-06
P12111	COL6A3	Collagen alpha-3(VI) chain	CO6A3_HUMAN	111.619	5.64999	3.63845e-06
Q07954	LRP1	Prolow-density lipoprotein receptor-related protein 1	LRP1_HUMAN	5.16667	5.60931	0.000836771
Q13724	MOGS	Mannosyl-oligosaccharide glucosidase	MOGS_HUMAN	1.80952	5.56909	0.0014616
Q14624	ITIH4	Inter-alpha-trypsin inhibitor heavy chain H4	ITIH4_HUMAN	9	5.48088	1.69677e-05
P62937	PPIA	Peptidyl-prolyl cis-trans isomerase A	PPIA_HUMAN	11.0714	5.47771	2.3606e-07
Q7Z7G0	ABI3BP	Target of Nesh-SH3	TARSH_HUMAN	3.02381	5.47047	0.00678842
P14625	HSP90B1	Endoplasmin	ENPL_HUMAN	18.4048	5.46395	2.58035e-06
P23142	FBLN1	Fibulin-1	FBLN1_HUMAN	5.61905	5.44769	6.90232e-07
P21333	FLNA	Filamin-A	FLNA_HUMAN	64.619	5.38665	1.00978e-07
P25685	DNAJB1	DnaJ homolog subfamily B member 1	DNJB1_HUMAN	1.69048	5.38212	0.011115
Q9ULV4	CORO1C	Coronin-1C	COR1C_HUMAN	2.57143	5.33985	0.000112223
P13611	VCAN	Versican core protein	CSPG2_HUMAN	3.7381	5.31576	0.000416705
Q12907	LMAN2	Vesicular integral-membrane protein VIP36	LMAN2_HUMAN	1.57143	5.30154	0.000766213
P23246	SFPQ	Splicing factor, proline- and glutamine-rich	SFPQ_HUMAN	6.16667	5.26379	8.30086e-06
Q01995	TAGLN	Transgelin	TAGL_HUMAN	10.3571	5.24799	2.22777e-06
A4UGR9	XIRP2	Xin actin-binding repeat-containing protein 2	XIRP2_HUMAN	41.119	5.11236	0.000411099
Q16555	DPYSL2	Dihydropyrimidinase-related protein 2	DPYL2_HUMAN	11.881	5.06457	6.76755e-07
P08758	ANXA5	Annexin A5	ANXA5_HUMAN	18.1429	5.05268	5.4623e-07
Q86VF7	NRAP	Nebulin-related-anchoring protein	NRAP_HUMAN	53.5238	5.04995	5.04279e-09
P02649	APOE	Apolipoprotein E	APOE_HUMAN	7	5.02401	8.5416e-06
Q00610	CLTC	Clathrin heavy chain 1	CLH1_HUMAN	29.9286	5.01319	6.63527e-07
P07339	CTSD	Cathepsin D	CATD_HUMAN	11.619	5.00745	1.91105e-07
P40261	NNMT	Nicotinamide N-methyltransferase	NNMT_HUMAN	5.16667	4.99726	0.000179817
P59998	ARPC4	Actin-related protein 2/3 complex subunit 4	ARPC4_HUMAN	4.11905	4.99568	5.19837e-07
Q9Y6N5	SQOR	Sulfide:quinone oxidoreductase, mitochondrial	SQOR_HUMAN	2.35714	4.94718	6.68454e-05
P62266	RPS23	40S ribosomal protein S23	RS23_HUMAN	6.35714	4.85398	2.86786e-06
P17661	DES	Desmin	DESM_HUMAN	48.2143	4.84347	2.82631e-10
P04196	HRG	Histidine-rich glycoprotein	HRG_HUMAN	4.69048	4.78175	8.51528e-06
P07437	TUBB	Tubulin beta chain	TBB5_HUMAN	5.02381	4.75865	4.30888e-08
P30443	HLA-A	HLA class I histocompatibility antigen, A-1 alpha chain	1A01_HUMAN	5.52381	4.75841	1.34336e-07
P20774	OGN	Mimecan	MIME_HUMAN	16.1667	4.73194	0.00053866
Q9BR76	CORO1B	Coronin-1B	COR1B_HUMAN	1.57143	4.72512	0.00206005
Q9P2E9	RRBP1	Ribosome-binding protein 1	RRBP1_HUMAN	7.09524	4.71872	0.000383487
P37802	TAGLN2	Transgelin-2	TAGL2_HUMAN	9.42857	4.70753	2.50482e-07
P02679	FGG	Fibrinogen gamma chain	FIBG_HUMAN	19.5714	4.6693	5.75415e-06
Q05682	CALD1	Caldesmon	CALD1_HUMAN	7.04762	4.6536	1.22979e-05
P67812	SEC11A	Signal peptidase complex catalytic subunit SEC11A	SC11A_HUMAN	1.66667	4.62186	0.000451855
P01859	IGHG2	Immunoglobulin heavy constant gamma 2	IGHG2_HUMAN	7.80952	4.61312	3.56809e-07
P01009	SERPINA1	Alpha-1-antitrypsin	A1AT_HUMAN	26.3333	4.59469	2.93129e-05
P27797	CALR	Calreticulin	CALR_HUMAN	8.09524	4.59278	2.75462e-07
P02748	C9	Complement component C9	CO9_HUMAN	4.57143	4.57095	8.67323e-06
P46782	RPS5	40S ribosomal protein S5	RS5_HUMAN	4.69048	4.56454	2.71877e-07
P30050	RPL12	60S ribosomal protein L12	RL12_HUMAN	5.04762	4.5528	6.16539e-06
O15145	ARPC3	Actin-related protein 2/3 complex subunit 3	ARPC3_HUMAN	3.69048	4.54893	9.18512e-05
P26038	MSN	Moesin	MOES_HUMAN	20.5238	4.54721	1.72702e-06
P83731	RPL24	60S ribosomal protein L24	RL24_HUMAN	2.90476	4.51412	6.63578e-07
Q14247	CTTN	Src substrate cortactin	SRC8_HUMAN	3.97619	4.47795	0.000563041
P61160	ACTR2	Actin-related protein 2	ARP2_HUMAN	3.80952	4.47573	0.000127026
P61158	ACTR3	Actin-related protein 3	ARP3_HUMAN	7.61905	4.47219	2.60621e-07
P13667	PDIA4	Protein disulfide-isomerase A4	PDIA4_HUMAN	5.83333	4.44257	0.00226403
P04899	GNAI2	Guanine nucleotide-binding protein G(i) subunit alpha-2	GNAI2_HUMAN	4.42857	4.43973	1.20916e-05
P09936	UCHL1	Ubiquitin carboxyl-terminal hydrolase isozyme L1	UCHL1_HUMAN	5.19048	4.43947	0.00116169
P02545	LMNA	Prelamin-A/C	LMNA_HUMAN	46.5952	4.43544	1.05971e-05
Q9Y3B8	REXO2	Oligoribonuclease, mitochondrial	ORN_HUMAN	1.64286	4.43327	0.000312753
Q12905	ILF2	Interleukin enhancer-binding factor 2	ILF2_HUMAN	5.2381	4.42088	4.85452e-06
P02671	FGA	Fibrinogen alpha chain	FIBA_HUMAN	28.619	4.40569	7.12014e-06
P51148	RAB5C	Ras-related protein Rab-5C	RAB5C_HUMAN	2.19048	4.40391	0.000240949
Q14697	GANAB	Neutral alpha-glucosidase AB	GANAB_HUMAN	16.1429	4.40304	2.79227e-06
Q00765	REEP5	Receptor expression-enhancing protein 5	REEP5_HUMAN	3.97619	4.39761	3.16096e-06
P01876	IGHA1	Immunoglobulin heavy constant alpha 1	IGHA1_HUMAN	5.57143	4.38906	0.00142565
P18077	RPL35A	60S ribosomal protein L35a	RL35A_HUMAN	1.5	4.37483	0.00795583
Q01105	SET	Protein SET	SET_HUMAN	2.14286	4.37111	0.000173351
P05546	SERPIND1	Heparin cofactor 2	HEP2_HUMAN	3.40476	4.34377	5.82164e-06
P36269	GGT5	Glutathione hydrolase 5 proenzyme	GGT5_HUMAN	1.95238	4.32926	0.000177918
Q9UJU6	DBNL	Drebrin-like protein	DBNL_HUMAN	3.14286	4.32883	0.000341756
P62424	RPL7A	60S ribosomal protein L7a	RL7A_HUMAN	8.85714	4.28096	7.01247e-07
P61313	RPL15	60S ribosomal protein L15	RL15_HUMAN	6.64286	4.26467	3.42558e-05
P62841	RPS15	40S ribosomal protein S15	RS15_HUMAN	2.80952	4.26142	1.22138e-06
P39023	RPL3	60S ribosomal protein L3	RL3_HUMAN	3.64286	4.25533	0.00129389
Q9BSJ8	ESYT1	Extended synaptotagmin-1	ESYT1_HUMAN	8.97619	4.25491	1.15614e-09
P62906	RPL10A	60S ribosomal protein L10a	RL10A_HUMAN	6.28571	4.23844	6.71946e-06
P10909	CLU	Clusterin	CLUS_HUMAN	7.69048	4.22788	9.62904e-06
O14602; P47813	EIF1AY; EIF1AX	Eukaryotic translation initiation factor 1A, Y-chromosomal;Eukaryotic translation initiation factor 1A, X-chromosomal	IF1AY_HUMAN; IF1AX_HUMAN	2.14286	4.2238	4.84313e-06
O95394	PGM3	Phosphoacetylglucosamine mutase	AGM1_HUMAN	1.52381	4.21788	0.000136898
P13796	LCP1	Plastin-2	PLSL_HUMAN	8.33333	4.21545	0.000291371
Q9BUF5	TUBB6	Tubulin beta-6 chain	TBB6_HUMAN	7.80952	4.14169	5.36629e-06
P14314	PRKCSH	Glucosidase 2 subunit beta	GLU2B_HUMAN	5.52381	4.12589	6.45331e-06
P62273	RPS29	40S ribosomal protein S29	RS29_HUMAN	3.2381	4.09587	3.84404e-07
P98095	FBLN2	Fibulin-2	FBLN2_HUMAN	3.97619	4.07636	0.000102542
P01011	SERPINA3	Alpha-1-antichymotrypsin	AACT_HUMAN	11.1429	4.06722	1.8646e-05
P00387	CYB5R3	NADH-cytochrome b5 reductase 3	NB5R3_HUMAN	12.5238	4.06535	3.84873e-08
Q9Y490	TLN1	Talin-1	TLN1_HUMAN	43.5	4.01829	2.13056e-06
O75147	OBSL1	Obscurin-like protein 1	OBSL1_HUMAN	1.71429	4.0047	0.0154574
P01031	C5	Complement C5	CO5_HUMAN	5.57143	4.00102	0.00468124
P50914	RPL14	60S ribosomal protein L14	RL14_HUMAN	3.78571	3.98527	6.89383e-07
P62888	RPL30	60S ribosomal protein L30	RL30_HUMAN	3.38095	3.98324	7.86807e-06
Q9Y224	RTRAF	RNA transcription, translation and transport factor protein	RTRAF_HUMAN	3.45238	3.98218	0.000311117
P21291	CSRP1	Cysteine and glycine-rich protein 1	CSRP1_HUMAN	2.78571	3.98168	3.76033e-06
O15498	YKT6	Synaptobrevin homolog YKT6	YKT6_HUMAN	1.54762	3.95944	0.00104922
Q9UL46	PSME2	Proteasome activator complex subunit 2	PSME2_HUMAN	8.21429	3.92545	2.54248e-05
P46778	RPL21	60S ribosomal protein L21	RL21_HUMAN	2.33333	3.91592	4.03263e-06
P39060	COL18A1	Collagen alpha-1(XVIII) chain	COIA1_HUMAN	8.85714	3.91491	1.79239e-06
P62701	RPS4X	40S ribosomal protein S4, X isoform	RS4X_HUMAN	9.66667	3.90718	4.0345e-07
O14950; P19105	MYL12B; MYL12A	Myosin regulatory light chain 12B;Myosin regulatory light chain 12A	ML12B_HUMAN; ML12A_HUMAN	3.04762	3.90545	6.46002e-05
Q02878	RPL6	60S ribosomal protein L6	RL6_HUMAN	8.66667	3.87185	3.35327e-08
Q9H4M9	EHD1	EH domain-containing protein 1	EHD1_HUMAN	4.95238	3.85585	5.10258e-05
P07585	DCN	Decorin	PGS2_HUMAN	16.0238	3.84967	0.000117871
Q9HDC9	APMAP	Adipocyte plasma membrane-associated protein	APMAP_HUMAN	2.2619	3.82786	0.000420633
Q13557	CAMK2D	Calcium/calmodulin-dependent protein kinase type II subunit delta	KCC2D_HUMAN	6.35714	3.82734	3.30185e-05
P68371	TUBB4B	Tubulin beta-4B chain	TBB4B_HUMAN	24.3571	3.82438	1.45175e-08
P12109	COL6A1	Collagen alpha-1(VI) chain	CO6A1_HUMAN	31.1905	3.82231	5.75638e-05
P62851	RPS25	40S ribosomal protein S25	RS25_HUMAN	3.71429	3.8145	1.16717e-06
O94979	SEC31A	Protein transport protein Sec31A	SC31A_HUMAN	3.59524	3.81261	0.000666474
P23528	CFL1	Cofilin-1	COF1_HUMAN	6.61905	3.7989	1.95875e-06
P08708	RPS17	40S ribosomal protein S17	RS17_HUMAN	5.14286	3.76407	1.97957e-06
Q13045	FLII	Protein flightless-1 homolog	FLII_HUMAN	3.28571	3.76096	2.74742e-05
P09525	ANXA4	Annexin A4	ANXA4_HUMAN	7.45238	3.74601	2.22745e-07
P46777	RPL5	60S ribosomal protein L5	RL5_HUMAN	7.7619	3.72473	1.83079e-05
P12110	COL6A2	Collagen alpha-2(VI) chain	CO6A2_HUMAN	22.0952	3.71943	8.56786e-05
P60981	DSTN	Destrin	DEST_HUMAN	2.95238	3.70873	7.96273e-05
P05556	ITGB1	Integrin beta-1	ITB1_HUMAN	8.14286	3.68661	7.35022e-07
P35637	FUS	RNA-binding protein FUS	FUS_HUMAN	2.40476	3.67582	8.91413e-05
P17655	CAPN2	Calpain-2 catalytic subunit	CAN2_HUMAN	14.9524	3.67447	2.25632e-07
P0DOX6		Immunoglobulin mu heavy chain	IGM_HUMAN	8.14286	3.67405	6.802e-05
P12956	XRCC6	X-ray repair cross-complementing protein 6	XRCC6_HUMAN	10.1905	3.66612	6.46136e-06
P15880	RPS2	40S ribosomal protein S2	RS2_HUMAN	8.16667	3.65909	2.15211e-05
P14649	MYL6B	Myosin light chain 6B	MYL6B_HUMAN	21.2381	3.65809	0.0135154
Q03591	CFHR1	Complement factor H-related protein 1	FHR1_HUMAN	1.69048	3.6554	1.09274e-06
P17844	DDX5	Probable ATP-dependent RNA helicase DDX5	DDX5_HUMAN	5.2381	3.65104	0.000123799
P68402	PAFAH1B2	Platelet-activating factor acetylhydrolase IB subunit beta	PA1B2_HUMAN	1.7619	3.63776	8.38268e-08
P61247	RPS3A	40S ribosomal protein S3a	RS3A_HUMAN	9.30952	3.63519	7.36531e-07
P63173	RPL38	60S ribosomal protein L38	RL38_HUMAN	2.19048	3.62183	2.35301e-05
Q702N8	XIRP1	Xin actin-binding repeat-containing protein 1	XIRP1_HUMAN	44.8095	3.6018	1.17481e-07
P07910	HNRNPC	Heterogeneous nuclear ribonucleoproteins C1/C2	HNRPC_HUMAN	5.78571	3.59805	4.52805e-05
P11021	HSPA5	Endoplasmic reticulum chaperone BiP	BIP_HUMAN	28.4048	3.58066	1.94635e-06
P10155	TROVE2	60 kDa SS-A/Ro ribonucleoprotein	RO60_HUMAN	1.7619	3.57958	7.74215e-05
Q969X5	ERGIC1	Endoplasmic reticulum-Golgi intermediate compartment protein 1	ERGI1_HUMAN	1.83333	3.56168	0.000309351
P09651	HNRNPA1	Heterogeneous nuclear ribonucleoprotein A1	ROA1_HUMAN	10.7381	3.56168	0.000948962
Q14764	MVP	Major vault protein	MVP_HUMAN	10.7619	3.55981	0.0209295
P30480	HLA-B	HLA class I histocompatibility antigen, B-42 alpha chain	1B42_HUMAN	3.02381	3.54495	1.12252e-05
P38919	EIF4A3	Eukaryotic initiation factor 4A-III	IF4A3_HUMAN	2.80952	3.52569	0.000442478
B9A064; P0DOX8	IGLL5	Immunoglobulin lambda-like polypeptide 5;Immunoglobulin lambda-1 light chain	IGLL5_HUMAN;IGL1_HUMAN	1.71429	3.51878	1.28785e-07
Q9UJY1	HSPB8	Heat shock protein beta-8	HSPB8_HUMAN	7.54762	3.4881	1.15748e-08
Q15019	37500	Septin-2	SEPT2_HUMAN	6.66667	3.48721	2.42463e-05
P61106	RAB14	Ras-related protein Rab-14	RAB14_HUMAN	4.42857	3.48615	6.75662e-06
P62917	RPL8	60S ribosomal protein L8	RL8_HUMAN	6.33333	3.45865	9.81493e-06
P60903	S100A10	Protein S100-A10	S10AA_HUMAN	3.95238	3.45312	0.000425646
P63104	YWHAZ	14-3-3 protein zeta/delta	1433Z_HUMAN	11.5476	3.45084	3.61009e-05
P10636	MAPT	Microtubule-associated protein tau	TAU_HUMAN	6.83333	3.43246	3.6324e-09
P02652	APOA2	Apolipoprotein A-II	APOA2_HUMAN	2.02381	3.41125	0.00103704
Q08211	DHX9	ATP-dependent RNA helicase A	DHX9_HUMAN	9.59524	3.40387	1.17325e-05
P00747	PLG	Plasminogen	PLMN_HUMAN	11.8333	3.39099	0.00123568
P49747	COMP	Cartilage oligomeric matrix protein	COMP_HUMAN	1.69048	3.38728	0.00101573
P20340	RAB6A	Ras-related protein Rab-6A	RAB6A_HUMAN	2.14286	3.38669	8.70532e-05
P46940	IQGAP1	Ras GTPase-activating-like protein IQGAP1	IQGA1_HUMAN	11.2857	3.38504	4.97733e-05
Q0ZGT2	NEXN	Nexilin	NEXN_HUMAN	13.7381	3.37596	3.3717e-08
O43399	TPD52L2	Tumor protein D54	TPD54_HUMAN	3.83333	3.34985	9.9126e-05
P28838	LAP3	Cytosol aminopeptidase	AMPL_HUMAN	18.0714	3.34738	5.15121e-07
Q9BTV4	TMEM43	Transmembrane protein 43	TMM43_HUMAN	6.47619	3.34393	7.41935e-06
P27635	RPL10	60S ribosomal protein L10	RL10_HUMAN	5.07143	3.34334	2.36848e-05
O43143	DHX15	Pre-mRNA-splicing factor ATP-dependent RNA helicase DHX15	DHX15_HUMAN	2.52381	3.32319	0.000179002
P18124	RPL7	60S ribosomal protein L7	RL7_HUMAN	10.8571	3.31444	7.26416e-06
P61254	RPL26	60S ribosomal protein L26	RL26_HUMAN	6.33333	3.29797	4.35976e-05
P62829	RPL23	60S ribosomal protein L23	RL23_HUMAN	5.88095	3.28827	3.81503e-06
Q5JTV8	TOR1AIP1	Torsin-1A-interacting protein 1	TOIP1_HUMAN	2.80952	3.26636	0.0150605
P47914	RPL29	60S ribosomal protein L29	RL29_HUMAN	1.92857	3.26388	1.42392e-05
P06727	APOA4	Apolipoprotein A-IV	APOA4_HUMAN	12.3571	3.25607	5.99472e-06
P35606	COPB2	Coatomer subunit beta'	COPB2_HUMAN	3.2619	3.25155	0.000213165
Q9UJ70	NAGK	N-acetyl-D-glucosamine kinase	NAGK_HUMAN	3.04762	3.24612	0.00663157
P13797	PLS3	Plastin-3	PLST_HUMAN	3.40476	3.24496	1.40462e-05
Q15084	PDIA6	Protein disulfide-isomerase A6	PDIA6_HUMAN	6.61905	3.22723	3.13562e-05
P68104	EEF1A1	Elongation factor 1-alpha 1	EF1A1_HUMAN	17.5952	3.2135	6.58862e-07
O60493	SNX3	Sorting nexin-3	SNX3_HUMAN	4.42857	3.1948	1.91724e-05
P25311	AZGP1	Zinc-alpha-2-glycoprotein	ZA2G_HUMAN	6.2381	3.17049	2.47713e-05
Q13418	ILK	Integrin-linked protein kinase	ILK_HUMAN	6.69048	3.15461	9.2609e-06
A8MWD9; P62308	SNRPGP15;SNRPG	Putative small nuclear ribonucleoprotein G-like protein 15;Small nuclear ribonucleoprotein G	RUXGL_HUMAN; RUXG_HUMAN	1.57143	3.15427	0.00103481
P39019	RPS19	40S ribosomal protein S19	RS19_HUMAN	6.2619	3.14808	1.28621e-05
O15260	SURF4	Surfeit locus protein 4	SURF4_HUMAN	1.52381	3.14575	7.54774e-05
P08311	CTSG	Cathepsin G	CATG_HUMAN	2.71429	3.14523	0.0024056
P52566	ARHGDIB	Rho GDP-dissociation inhibitor 2	GDIR2_HUMAN	3.14286	3.13491	1.25049e-05
P14550	AKR1A1	Alcohol dehydrogenase [NADP(+)]	AK1A1_HUMAN	6.7619	3.13224	0.000121812
Q9UQ80	PA2G4	Proliferation-associated protein 2G4	PA2G4_HUMAN	8.45238	3.13088	1.80242e-06
P51991	HNRNPA3	Heterogeneous nuclear ribonucleoprotein A3	ROA3_HUMAN	10.2381	3.13074	0.000199454
P40763	STAT3	Signal transducer and activator of transcription 3	STAT3_HUMAN	4.21429	3.12921	0.00242621
Q96CX2	KCTD12	BTB/POZ domain-containing protein KCTD12	KCD12_HUMAN	4.57143	3.129	0.00135278
Q9UFN0	NIPSNAP3A	Protein NipSnap homolog 3A	NPS3A_HUMAN	2.14286	3.12002	1.37537e-05
P62750	RPL23A	60S ribosomal protein L23a	RL23A_HUMAN	7.71429	3.11104	0.00016434
Q15691	MAPRE1	Microtubule-associated protein RP/EB family member 1	MARE1_HUMAN	3.14286	3.10682	0.00146344
Q99536	VAT1	Synaptic vesicle membrane protein VAT-1 homolog	VAT1_HUMAN	4.66667	3.10381	1.43696e-05
Q9NRV9	HEBP1	Heme-binding protein 1	HEBP1_HUMAN	2.2381	3.09806	8.79685e-05
P07237	P4HB	Protein disulfide-isomerase	PDIA1_HUMAN	28.381	3.096	1.12309e-06
Q8NC51	SERBP1	Plasminogen activator inhibitor 1 RNA-binding protein	PAIRB_HUMAN	2.7381	3.08752	0.000384025
P02675	FGB	Fibrinogen beta chain	FIBB_HUMAN	28.5	3.07907	0.000290534
Q8N3D4	EHBP1L1	EH domain-binding protein 1-like protein 1	EH1L1_HUMAN	8.14286	3.06983	7.2829e-06
P31943	HNRNPH1	Heterogeneous nuclear ribonucleoprotein H	HNRH1_HUMAN	7.40476	3.06082	5.23846e-05
Q7Z6Z7	HUWE1	E3 ubiquitin-protein ligase HUWE1	HUWE1_HUMAN	5.45238	3.03759	1.95593e-05
Q07020	RPL18	60S ribosomal protein L18	RL18_HUMAN	5.14286	3.02647	3.80243e-05
Q96CW1	AP2M1	AP-2 complex subunit mu	AP2M1_HUMAN	4.19048	3.02571	1.08775e-06
P68400; Q8NEV1	CSNK2A1; CSNK2A3	Casein kinase II subunit alpha;Casein kinase II subunit alpha 3	CSK21_HUMAN; CSK23_HUMAN	2.69048	3.0248	0.0003727
P35268	RPL22	60S ribosomal protein L22	RL22_HUMAN	2.83333	2.99298	2.10733e-05
P08238	HSP90AB1	Heat shock protein HSP 90-beta	HS90B_HUMAN	35.5952	2.98132	6.82049e-08
P60953	CDC42	Cell division control protein 42 homolog	CDC42_HUMAN	5.16667	2.98105	8.54603e-06
P32456	GBP2	Guanylate-binding protein 2	GBP2_HUMAN	1.64286	2.98056	1.05695e-05
P10253	GAA	Lysosomal alpha-glucosidase	LYAG_HUMAN	3.52381	2.97645	4.69884e-05
P05155	SERPING1	Plasma protease C1 inhibitor	IC1_HUMAN	5.02381	2.97252	0.00075406
P62081	RPS7	40S ribosomal protein S7	RS7_HUMAN	9	2.97094	1.05938e-05
O14979	HNRNPDL	Heterogeneous nuclear ribonucleoprotein D-like	HNRDL_HUMAN	3.09524	2.96529	8.35625e-07
P26640	VARS	Valine--tRNA ligase	SYVC_HUMAN	8.64286	2.9617	1.04235e-05
P55795	HNRNPH2	Heterogeneous nuclear ribonucleoprotein H2	HNRH2_HUMAN	2.04762	2.93722	0.00223757
P05455	SSB	Lupus La protein	LA_HUMAN	5.28571	2.93295	0.000776485
O43707	ACTN4	Alpha-actinin-4	ACTN4_HUMAN	16.2143	2.92906	3.12581e-05
Q16629	SRSF7	Serine/arginine-rich splicing factor 7	SRSF7_HUMAN	1.90476	2.92448	0.00148075
Q99729	HNRNPAB	Heterogeneous nuclear ribonucleoprotein A/B	ROAA_HUMAN	2.54762	2.92203	1.42913e-06
P20231; Q15661	TPSB2; TPSAB1	Tryptase beta-2;Tryptase alpha/beta-1	TRYB2_HUMAN; TRYB1_HUMAN	4.5	2.90839	0.00088798
Q16181	39326	Septin-7	SEPT7_HUMAN	4.92857	2.90467	0.000353919
P39656	DDOST	Dolichyl-diphosphooligosaccharide--protein glycosyltransferase 48 kDa subunit	OST48_HUMAN	6.85714	2.88983	5.49487e-06
P20810	CAST	Calpastatin	ICAL_HUMAN	7.59524	2.88962	5.01325e-06
O75923	DYSF	Dysferlin	DYSF_HUMAN	53.5714	2.88336	2.42855e-05
P40429	RPL13A	60S ribosomal protein L13a	RL13A_HUMAN	5.54762	2.88195	1.96002e-05
O14974	PPP1R12A	Protein phosphatase 1 regulatory subunit 12A	MYPT1_HUMAN	1.83333	2.88145	0.000436439
Q9UDY4	DNAJB4	DnaJ homolog subfamily B member 4	DNJB4_HUMAN	8.71429	2.87627	7.39138e-06
Q13033	STRN3	Striatin-3	STRN3_HUMAN	3.09524	2.87213	0.00248401
P51911	CNN1	Calponin-1	CNN1_HUMAN	2	2.86486	0.00144183
Q96KP4	CNDP2	Cytosolic non-specific dipeptidase	CNDP2_HUMAN	6.2619	2.85458	8.38535e-05
P02765	AHSG	Alpha-2-HS-glycoprotein	FETUA_HUMAN	4.78571	2.8527	0.000313879
P62249	RPS16	40S ribosomal protein S16	RS16_HUMAN	6.61905	2.84617	6.66488e-05
P12277	CKB	Creatine kinase B-type	KCRB_HUMAN	15.7381	2.8296	6.21198e-06
P55735	SEC13	Protein SEC13 homolog	SEC13_HUMAN	1.52381	2.8229	0.00449912
P42330	AKR1C3	Aldo-keto reductase family 1 member C3	AK1C3_HUMAN	2.7381	2.82059	0.00330876
P36578	RPL4	60S ribosomal protein L4	RL4_HUMAN	13.7381	2.80032	1.08434e-05
P35749	MYH11	Myosin-11	MYH11_HUMAN	27.0476	2.79629	9.19527e-05
P08865	RPSA	40S ribosomal protein SA	RSSA_HUMAN	8.59524	2.78749	0.000267053
P23368	ME2	NAD-dependent malic enzyme, mitochondrial	MAOM_HUMAN	3.02381	2.78428	0.0018
P63220	RPS21	40S ribosomal protein S21	RS21_HUMAN	2.45238	2.76684	0.00016984
Q01082	SPTBN1	Spectrin beta chain, non-erythrocytic 1	SPTB2_HUMAN	26.8571	2.76233	0.000496976
P30536	TSPO	Translocator protein	TSPO_HUMAN	1.69048	2.75646	0.0113883
O75347	TBCA	Tubulin-specific chaperone A	TBCA_HUMAN	4.88095	2.75577	0.000750038
Q92614	MYO18A	Unconventional myosin-XVIIIa	MY18A_HUMAN	14.7381	2.74928	1.83574e-05
P62318	SNRPD3	Small nuclear ribonucleoprotein Sm D3	SMD3_HUMAN	2.54762	2.73693	0.00059666
P62847	RPS24	40S ribosomal protein S24	RS24_HUMAN	2.57143	2.73658	1.92061e-05
Q8WX93	PALLD	Palladin	PALLD_HUMAN	5	2.73164	6.25201e-05
Q9UNH7	SNX6	Sorting nexin-6	SNX6_HUMAN	2.42857	2.72934	0.000508208
O43852	CALU	Calumenin	CALU_HUMAN	5.47619	2.71877	3.64958e-05
Q04828	AKR1C1	Aldo-keto reductase family 1 member C1	AK1C1_HUMAN	7.2619	2.70256	0.000397368
P63167	DYNLL1	Dynein light chain 1, cytoplasmic	DYL1_HUMAN	1.64286	2.699	0.0104486
P49207	RPL34	60S ribosomal protein L34	RL34_HUMAN	1.92857	2.69818	0.000264429
P13639	EEF2	Elongation factor 2	EF2_HUMAN	38.1429	2.68992	9.80734e-08
Q9NSD9	FARSB	Phenylalanine--tRNA ligase beta subunit	SYFB_HUMAN	8.97619	2.68211	6.57217e-07
P22392	NME2	Nucleoside diphosphate kinase B	NDKB_HUMAN	8.19048	2.6789	6.79247e-05
Q92499	DDX1	ATP-dependent RNA helicase DDX1	DDX1_HUMAN	8.7619	2.67275	0.00015692
Q9H3P7	ACBD3	Golgi resident protein GCP60	GCP60_HUMAN	1.83333	2.66546	0.000503151
P62269	RPS18	40S ribosomal protein S18	RS18_HUMAN	7.69048	2.65914	0.000227036
Q16853	AOC3	Membrane primary amine oxidase	AOC3_HUMAN	8.11905	2.65753	9.45849e-05
Q09666	AHNAK	Neuroblast differentiation-associated protein AHNAK	AHNK_HUMAN	144.071	2.64635	0.000173093
P63244	RACK1	Receptor of activated protein C kinase 1	RACK1_HUMAN	11.0238	2.64506	1.11271e-05
Q96PK6	RBM14	RNA-binding protein 14	RBM14_HUMAN	2.5	2.645	0.0049303
P29692	EEF1D	Elongation factor 1-delta	EF1D_HUMAN	7.88095	2.63743	6.17855e-07
P49368	CCT3	T-complex protein 1 subunit gamma	TCPG_HUMAN	17.4048	2.62697	1.67261e-06
O43390	HNRNPR	Heterogeneous nuclear ribonucleoprotein R	HNRPR_HUMAN	3.16667	2.62154	3.30134e-05
Q9BRA2	TXNDC17	Thioredoxin domain-containing protein 17	TXD17_HUMAN	3.19048	2.61764	3.38146e-05
P46783	RPS10	40S ribosomal protein S10	RS10_HUMAN	3.54762	2.61547	0.00266192
P26373	RPL13	60S ribosomal protein L13	RL13_HUMAN	5.66667	2.61295	0.000192757
P52565	ARHGDIA	Rho GDP-dissociation inhibitor 1	GDIR1_HUMAN	4.78571	2.61029	8.41172e-05
P62854	RPS26	40S ribosomal protein S26	RS26_HUMAN	2.02381	2.6099	2.54614e-05
O75339	CILP	Cartilage intermediate layer protein 1	CILP1_HUMAN	4.09524	2.60789	0.000431608
P02786	TFRC	Transferrin receptor protein 1	TFR1_HUMAN	2.95238	2.6042	0.000949391
Q00839	HNRNPU	Heterogeneous nuclear ribonucleoprotein U	HNRPU_HUMAN	13.9048	2.60321	0.00049789
P52895	AKR1C2	Aldo-keto reductase family 1 member C2	AK1C2_HUMAN	2.02381	2.59513	0.0122274
P04114	APOB	Apolipoprotein B-100	APOB_HUMAN	27.7143	2.58755	9.24625e-05
Q9Y265	RUVBL1	RuvB-like 1	RUVB1_HUMAN	3.69048	2.58475	0.000149682
P46779	RPL28	60S ribosomal protein L28	RL28_HUMAN	4.47619	2.56645	0.00418714
O60506	SYNCRIP	Heterogeneous nuclear ribonucleoprotein Q	HNRPQ_HUMAN	8.85714	2.5637	0.000406526
P15311	EZR	Ezrin	EZRI_HUMAN	5.02381	2.55973	0.00999351
Q99459	CDC5L	Cell division cycle 5-like protein	CDC5L_HUMAN	1.78571	2.55915	0.00528052
Q9Y3C8	UFC1	Ubiquitin-fold modifier-conjugating enzyme 1	UFC1_HUMAN	1.7381	2.55754	0.00012361
Q9UHD8	40057	Septin-9	SEPT9_HUMAN	3.83333	2.55551	0.00713997
P62280	RPS11	40S ribosomal protein S11	RS11_HUMAN	5.35714	2.54362	5.04265e-05
Q15293	RCN1	Reticulocalbin-1	RCN1_HUMAN	1.52381	2.54107	0.00271255
P01619	IGKV3-20	Immunoglobulin kappa variable 3-20	KV320_HUMAN	1.69048	2.53917	0.0020252
P61353	RPL27	60S ribosomal protein L27	RL27_HUMAN	4.2381	2.5366	0.000348988
P04908; Q7L7L0; Q93077	HIST1H2AB; HIST3H2A; HIST1H2AC	Histone H2A type 1-B/E;Histone H2A type 3;Histone H2A type 1-C	H2A1B_HUMAN; H2A3_HUMAN; H2A1C_HUMAN	5.7381	2.53526	0.00566435
P07357	C8A	Complement component C8 alpha chain	CO8A_HUMAN	2.35714	2.52837	0.0534958
Q14847	LASP1	LIM and SH3 domain protein 1	LASP1_HUMAN	5.33333	2.52668	0.000620096
P40227	CCT6A	T-complex protein 1 subunit zeta	TCPZ_HUMAN	13.7857	2.52056	2.30998e-05
P23396	RPS3	40S ribosomal protein S3	RS3_HUMAN	10.7619	2.51966	0.000135244
P22626	HNRNPA2B1	Heterogeneous nuclear ribonucleoproteins A2/B1	ROA2_HUMAN	13.4524	2.51781	0.000507637
Q9Y3U8	RPL36	60S ribosomal protein L36	RL36_HUMAN	2.61905	2.51593	0.00874656
Q13283	G3BP1	Ras GTPase-activating protein-binding protein 1	G3BP1_HUMAN	3.7381	2.51575	3.9013e-06
Q9Y2X3	NOP58	Nucleolar protein 58	NOP58_HUMAN	2.2381	2.51276	0.00546936
P61026	RAB10	Ras-related protein Rab-10	RAB10_HUMAN	5.30952	2.50952	2.4846e-05
P00390	GSR	Glutathione reductase, mitochondrial	GSHR_HUMAN	6.47619	2.49833	8.29623e-05
Q15436	SEC23A	Protein transport protein Sec23A	SC23A_HUMAN	5.66667	2.49069	0.00322644
P46781	RPS9	40S ribosomal protein S9	RS9_HUMAN	8.78571	2.48958	2.48639e-05
P43243	MATR3	Matrin-3	MATR3_HUMAN	7.45238	2.48484	0.00779778
P05388	RPLP0	60S acidic ribosomal protein P0	RLA0_HUMAN	8.7619	2.47983	2.6475e-05
Q13409	DYNC1I2	Cytoplasmic dynein 1 intermediate chain 2	DC1I2_HUMAN	4.33333	2.4771	4.26295e-06
P14678; P63162	SNRPB; SNRPN	Small nuclear ribonucleoprotein-associated proteins B and B'; Small nuclear ribonucleoprotein-associated protein N	RSMB_HUMAN; RSMN_HUMAN	2.14286	2.47578	0.000181742
P26641	EEF1G	Elongation factor 1-gamma	EF1G_HUMAN	12.9048	2.47541	3.17143e-06
P16152	CBR1	Carbonyl reductase [NADPH] 1	CBR1_HUMAN	10.0714	2.47376	1.91527e-05
Q15181	PPA1	Inorganic pyrophosphatase	IPYR_HUMAN	3.78571	2.47305	5.38691e-06
Q9BY44	EIF2A	Eukaryotic translation initiation factor 2A	EIF2A_HUMAN	3.42857	2.46861	0.000247991
P55072	VCP	Transitional endoplasmic reticulum ATPase	TERA_HUMAN	37.0238	2.46772	1.94105e-06
O00159	MYO1C	Unconventional myosin-Ic	MYO1C_HUMAN	12.6429	2.46395	0.000632071
P19652	ORM2	Alpha-1-acid glycoprotein 2	A1AG2_HUMAN	2.33333	2.46198	0.00849555
Q07955	SRSF1	Serine/arginine-rich splicing factor 1	SRSF1_HUMAN	5.02381	2.46145	0.00107157
Q15942	ZYX	Zyxin	ZYX_HUMAN	4.42857	2.45898	0.000137944
Q96PU8	QKI	Protein quaking	QKI_HUMAN	1.54762	2.45425	0.00033971
P53618	COPB1	Coatomer subunit beta	COPB_HUMAN	3.33333	2.44423	0.0415877
Q8WVM8	SCFD1	Sec1 family domain-containing protein 1	SCFD1_HUMAN	3.88095	2.44208	0.00080878
P18754	RCC1	Regulator of chromosome condensation	RCC1_HUMAN	1.5	2.43466	0.00102906
Q14204	DYNC1H1	Cytoplasmic dynein 1 heavy chain 1	DYHC1_HUMAN	63.1429	2.42747	3.44625e-06
P27824	CANX	Calnexin	CALX_HUMAN	8.54762	2.42358	3.56659e-05
P02792	FTL	Ferritin light chain	FRIL_HUMAN	5.19048	2.40352	0.00629772
P60842	EIF4A1	Eukaryotic initiation factor 4A-I	IF4A1_HUMAN	12.0238	2.39469	3.37554e-06
O00567	NOP56	Nucleolar protein 56	NOP56_HUMAN	2.45238	2.3911	0.00609811
P13010	XRCC5	X-ray repair cross-complementing protein 5	XRCC5_HUMAN	11	2.38596	0.000701224
Q02543	RPL18A	60S ribosomal protein L18a	RL18A_HUMAN	3.78571	2.38436	0.00013286
Q15233	NONO	Non-POU domain-containing octamer-binding protein	NONO_HUMAN	5.04762	2.38229	0.000598575
P54136	RARS	Arginine--tRNA ligase, cytoplasmic	SYRC_HUMAN	8.42857	2.37294	0.00051756
P09382	LGALS1	Galectin-1	LEG1_HUMAN	8.33333	2.36961	0.00545893
P14174	MIF	Macrophage migration inhibitory factor	MIF_HUMAN	2.16667	2.36293	0.000408055
Q15029	EFTUD2	116 kDa U5 small nuclear ribonucleoprotein component	U5S1_HUMAN	4.28571	2.36042	2.65697e-08
Q9NVS9	PNPO	Pyridoxine-5'-phosphate oxidase	PNPO_HUMAN	2.92857	2.35852	0.00655102
Q15366	PCBP2	Poly(rC)-binding protein 2	PCBP2_HUMAN	7.07143	2.35824	2.43684e-05
P0DOX2		Immunoglobulin alpha-2 heavy chain	IGA2_HUMAN	4.42857	2.3515	0.0498243
P61513	RPL37A	60S ribosomal protein L37a	RL37A_HUMAN	2.33333	2.34207	0.00918965
P63000	RAC1	Ras-related C3 botulinum toxin substrate 1	RAC1_HUMAN	6.71429	2.33282	0.00462062
Q99829	CPNE1	Copine-1	CPNE1_HUMAN	3.09524	2.32964	0.00287156
P48643	CCT5	T-complex protein 1 subunit epsilon	TCPE_HUMAN	11.6905	2.32363	8.01028e-06
Q9H7C4	SYNC	Syncoilin	SYNCI_HUMAN	1.97619	2.32091	0.000157484
O15144	ARPC2	Actin-related protein 2/3 complex subunit 2	ARPC2_HUMAN	4.30952	2.31595	0.0038995
P61978	HNRNPK	Heterogeneous nuclear ribonucleoprotein K	HNRPK_HUMAN	13.9286	2.31341	0.00604222
Q9BYS8	LRRC2	Leucine-rich repeat-containing protein 2	LRRC2_HUMAN	2.09524	2.30857	0.00203037
P00367	GLUD1	Glutamate dehydrogenase 1, mitochondrial	DHE3_HUMAN	11.3571	2.30348	0.00140511
Q14112	NID2	Nidogen-2	NID2_HUMAN	16	2.30104	0.00126796
P04004	VTN	Vitronectin	VTNC_HUMAN	6.7619	2.29965	0.000344999
P41250	GARS	Glycine--tRNA ligase	GARS_HUMAN	5.19048	2.29485	3.48539e-05
P52272	HNRNPM	Heterogeneous nuclear ribonucleoprotein M	HNRPM_HUMAN	8.09524	2.29207	0.0004244
P49755	TMED10	Transmembrane emp24 domain-containing protein 10	TMEDA_HUMAN	3.57143	2.28769	0.00287017
Q14103	HNRNPD	Heterogeneous nuclear ribonucleoprotein D0	HNRPD_HUMAN	5.7381	2.27245	0.00363945
P62913	RPL11	60S ribosomal protein L11	RL11_HUMAN	3.95238	2.26738	9.87574e-05
Q13162	PRDX4	Peroxiredoxin-4	PRDX4_HUMAN	3.88095	2.2554	0.000522553
Q53GQ0	HSD17B12	Very-long-chain 3-oxoacyl-CoA reductase	DHB12_HUMAN	4.59524	2.24312	0.000473051
Q96AC1	FERMT2	Fermitin family homolog 2	FERM2_HUMAN	5.59524	2.2421	0.000171393
Q96QK1	VPS35	Vacuolar protein sorting-associated protein 35	VPS35_HUMAN	4.14286	2.2413	0.00357275
Q15365	PCBP1	Poly(rC)-binding protein 1	PCBP1_HUMAN	9.47619	2.24042	4.77385e-06
P23588	EIF4B	Eukaryotic translation initiation factor 4B	IF4B_HUMAN	3.85714	2.23719	0.0007954
P49593	PPM1F	Protein phosphatase 1F	PPM1F_HUMAN	1.5	2.23665	0.0278027
Q99714	HSD17B10	3-hydroxyacyl-CoA dehydrogenase type-2	HCD2_HUMAN	12.0476	2.23545	4.0558e-06
Q71DI3	HIST2H3A	Histone H3.2	H32_HUMAN	6.16667	2.23524	0.0403507
P07099	EPHX1	Epoxide hydrolase 1	HYEP_HUMAN	12.119	2.23333	0.000540152
P07900	HSP90AA1	Heat shock protein HSP 90-alpha	HS90A_HUMAN	18.4524	2.2314	5.71589e-06
Q13148	TARDBP	TAR DNA-binding protein 43	TADBP_HUMAN	2.92857	2.22648	0.00555553
P26639	TARS	Threonine--tRNA ligase, cytoplasmic	SYTC_HUMAN	3.2619	2.22158	0.000304299
Q9Y5M8	SRPRB	Signal recognition particle receptor subunit beta	SRPRB_HUMAN	3.28571	2.21858	0.000212911
Q6NZI2	CAVIN1	Caveolae-associated protein 1	CAVN1_HUMAN	11.8095	2.2043	0.00387833
P05109	S100A8	Protein S100-A8	S10A8_HUMAN	3.66667	2.1992	0.00305787
P32969	RPL9	60S ribosomal protein L9	RL9_HUMAN	3.5	2.19884	0.00154254
Q86UP2	KTN1	Kinectin	KTN1_HUMAN	5.40476	2.19436	0.019936
Q6P2Q9	PRPF8	Pre-mRNA-processing-splicing factor 8	PRP8_HUMAN	3.02381	2.19313	0.0161727
P23381	WARS	Tryptophan--tRNA ligase, cytoplasmic	SYWC_HUMAN	15.1905	2.18837	4.95484e-05
P55769	SNU13	NHP2-like protein 1	NH2L1_HUMAN	1.95238	2.18175	0.0186189
P62070	RRAS2	Ras-related protein R-Ras2	RRAS2_HUMAN	3.38095	2.18173	0.000312504
O60814; P57053; P58876; P62807; Q5QNW6; Q93079; Q99877; Q99879; Q99880	HIST1H2BK; H2BFS; HIST1H2BD; HIST1H2BC; HIST2H2BF; HIST1H2BH; HIST1H2BN; HIST1H2BM; HIST1H2BL	Histone H2B type 1-K; Histone H2B type F-S; Histone H2B type 1-D; Histone H2B type 1-C/E/F/G/I; Histone H2B type 2-F; Histone H2B type 1-H; Histone H2B type 1-N; Histone H2B type 1-M; Histone H2B type 1-L	H2B1K_HUMAN; H2BFS_HUMAN; H2B1D_HUMAN; H2B1C_HUMAN; H2B2F_HUMAN; H2B1H_HUMAN; H2B1N_HUMAN; H2B1M_HUMAN; H2B1L_HUMAN	6.02381	2.17986	0.0189397
Q86V81	ALYREF	THO complex subunit 4	THOC4_HUMAN	2.30952	2.17858	0.00530143
Q8N766	EMC1	ER membrane protein complex subunit 1	EMC1_HUMAN	2.54762	2.17042	0.00456194
P04843	RPN1	Dolichyl-diphosphooligosaccharide-protein glycosyltransferase subunit 1	RPN1_HUMAN	13.4524	2.16911	1.18634e-05
P31939	ATIC	Bifunctional purine biosynthesis protein PURH	PUR9_HUMAN	14.1429	2.16698	2.88761e-05
P50579	METAP2	Methionine aminopeptidase 2	MAP2_HUMAN	2.11905	2.16419	0.00314492
Q8IVN3	MUSTN1	Musculoskeletal embryonic nuclear protein 1	MSTN1_HUMAN	2.92857	2.16152	0.0205375
Q00341	HDLBP	Vigilin	VIGLN_HUMAN	6.11905	2.15811	0.00424227
Q9BX66	SORBS1	Sorbin and SH3 domain-containing protein 1	SRBS1_HUMAN	9.09524	2.15071	0.000311165
Q9H0U4	RAB1B	Ras-related protein Rab-1B	RAB1B_HUMAN	7.2381	2.14504	4.20516e-05
P62277	RPS13	40S ribosomal protein S13	RS13_HUMAN	6.07143	2.14487	0.00298395
Q06323	PSME1	Proteasome activator complex subunit 1	PSME1_HUMAN	6.83333	2.1344	0.000938052
O75396	SEC22B	Vesicle-trafficking protein SEC22b	SC22B_HUMAN	3.04762	2.1235	0.0323314
P01019	AGT	Angiotensinogen	ANGT_HUMAN	3.2619	2.12283	0.0088725
P06748	NPM1	Nucleophosmin	NPM_HUMAN	6.52381	2.12254	0.000502418
P49591	SARS	Serine--tRNA ligase, cytoplasmic	SYSC_HUMAN	5.38095	2.11713	0.000156171
P11940	PABPC1	Polyadenylate-binding protein 1	PABP1_HUMAN	7.04762	2.1151	0.000105898
Q13813	SPTAN1	Spectrin alpha chain, non-erythrocytic 1	SPTN1_HUMAN	27.5476	2.11197	0.0204855
O00764	PDXK	Pyridoxal kinase	PDXK_HUMAN	4.66667	2.11071	0.000148296
Q96CT7	CCDC124	Coiled-coil domain-containing protein 124	CC124_HUMAN	3.02381	2.10309	0.000416825
P31942	HNRNPH3	Heterogeneous nuclear ribonucleoprotein H3	HNRH3_HUMAN	3.38095	2.10136	0.00328794
Q9BRF8	CPPED1	Serine/threonine-protein phosphatase CPPED1	CPPED_HUMAN	1.64286	2.10123	0.00195149
P24534	EEF1B2	Elongation factor 1-beta	EF1B_HUMAN	4.16667	2.09783	0.000464944
P04844	RPN2	Dolichyl-diphosphooligosaccharide--protein glycosyltransferase subunit 2	RPN2_HUMAN	6.69048	2.09078	0.000429386
Q86VP6	CAND1	Cullin-associated NEDD8-dissociated protein 1	CAND1_HUMAN	8.61905	2.06042	0.00329925
Q15075	EEA1	Early endosome antigen 1	EEA1_HUMAN	3.16667	2.05633	0.0379997
Q2TBA0	KLHL40	Kelch-like protein 40	KLH40_HUMAN	16.5	2.05548	2.50372e-06
P35052	GPC1	Glypican-1	GPC1_HUMAN	2.83333	2.05234	0.00310312
Q15907	RAB11B	Ras-related protein Rab-11B	RB11B_HUMAN	6.42857	2.05164	0.000451505
Q9Y371	SH3GLB1	Endophilin-B1	SHLB1_HUMAN	3.83333	2.05008	0.000603044
O60662	KLHL41	Kelch-like protein 41	KLH41_HUMAN	36.5952	2.04025	0.000108462
P53041	PPP5C	Serine/threonine-protein phosphatase 5	PPP5_HUMAN	2.2619	2.03748	0.00538023
Q08257	CRYZ	Quinone oxidoreductase	QOR_HUMAN	6.97619	2.03532	0.000248577
O94788	ALDH1A2	Retinal dehydrogenase 2	AL1A2_HUMAN	2.14286	2.03426	0.000771427
P48059	LIMS1	LIM and senescent cell antigen-like-containing domain protein 1	LIMS1_HUMAN	1.90476	2.03288	9.98684e-05
P00352	ALDH1A1	Retinal dehydrogenase 1	AL1A1_HUMAN	14.7619	2.03234	0.00405082
O00468	AGRN	Agrin	AGRIN_HUMAN	2.47619	2.01815	0.0178759
P82979	SARNP	SAP domain-containing ribonucleoprotein	SARNP_HUMAN	1.78571	2.01546	0.000308197
Q99460	PSMD1	26S proteasome non-ATPase regulatory subunit 1	PSMD1_HUMAN	10.119	2.01256	6.27929e-05
Q99832	CCT7	T-complex protein 1 subunit eta	TCPH_HUMAN	14.2619	2.01106	1.53365e-05
P62805	HIST1H4A	Histone H4	H4_HUMAN	13.5238	2.01097	0.0496658
P62241	RPS8	40S ribosomal protein S8	RS8_HUMAN	8.42857	2.01032	0.00209269
Q8WWI1	LMO7	LIM domain only protein 7	LMO7_HUMAN	8.42857	2.00918	0.0466298
Q9Y6G9	DYNC1LI1	Cytoplasmic dynein 1 light intermediate chain 1	DC1L1_HUMAN	3.69048	1.9972	0.00881655

## Sheet: Downregulated Proteins
Downregulated Proteins
PG.ProteinAccessions	PG.Genes	PG.ProteinDescriptions	PG.ProteinNames	Unique Peptides	Ratio pat./ control	Pvalue
Q9BXW7	HDHD5	Haloacid dehalogenase-like hydrolase domain-containing 5	HDHD5_HUMAN	4.57143	0.504295	0.03923
P31040	SDHA	Succinate dehydrogenase [ubiquinone] flavoprotein subunit, mitochondrial	SDHA_HUMAN	22.7143	0.50404	0.0235562
Q5VTT5	MYOM3	Myomesin-3	MYOM3_HUMAN	70.5	0.503374	0.0461203
P48147	PREP	Prolyl endopeptidase	PPCE_HUMAN	21.4524	0.503202	0.00220186
P51553	IDH3G	Isocitrate dehydrogenase [NAD] subunit gamma, mitochondrial	IDH3G_HUMAN	5.45238	0.501767	0.000102949
P13535	MYH8	Myosin-8	MYH8_HUMAN	45.9762	0.501737	0.0255576
Q9HDC5	JPH1	Junctophilin-1	JPH1_HUMAN	10	0.492728	0.0136436
Q9H993	ARMT1	Protein-glutamate O-methyltransferase	ARMT1_HUMAN	2.61905	0.491893	0.000399635
P17612	PRKACA	cAMP-dependent protein kinase catalytic subunit alpha	KAPCA_HUMAN	3.92857	0.486452	0.0226105
Q16836	HADH	Hydroxyacyl-coenzyme A dehydrogenase, mitochondrial	HCDH_HUMAN	16.7143	0.483935	0.0101058
Q15172	PPP2R5A	Serine/threonine-protein phosphatase 2A 56 kDa regulatory subunit alpha isoform	2A5A_HUMAN	1.54762	0.481636	0.00979142
Q9GZM7	TINAGL1	Tubulointerstitial nephritis antigen-like	TINAL_HUMAN	5.95238	0.48098	0.00207567
Q02252	ALDH6A1	Methylmalonate-semialdehyde dehydrogenase [acylating], mitochondrial	MMSA_HUMAN	7.19048	0.478157	0.0468148
Q9NWV4	C1orf123	UPF0587 protein C1orf123	CA123_HUMAN	2.59524	0.475726	0.046416
P22830	FECH	Ferrochelatase, mitochondrial	HEMH_HUMAN	3.57143	0.470025	0.00252408
A6NDG6	PGP	Glycerol-3-phosphate phosphatase	PGP_HUMAN	4.7381	0.469029	0.00140179
P35613	BSG	Basigin	BASI_HUMAN	6.16667	0.466608	0.00228172
Q16851	UGP2	UTP--glucose-1-phosphate uridylyltransferase	UGPA_HUMAN	32.0714	0.466571	0.042922
P60174	TPI1	Triosephosphate isomerase	TPIS_HUMAN	23.3571	0.465555	0.00107759
Q14714	SSPN	Sarcospan	SSPN_HUMAN	2.30952	0.464552	0.0518835
P24666	ACP1	Low molecular weight phosphotyrosine protein phosphatase	PPAC_HUMAN	5.83333	0.464347	0.000480671
Q02641	CACNB1	Voltage-dependent L-type calcium channel subunit beta-1	CACB1_HUMAN	6.7381	0.463901	0.000175803
Q13228	SELENBP1	Methanethiol oxidase	SBP1_HUMAN	19.2143	0.46348	0.00741912
Q96RP9	GFM1	Elongation factor G, mitochondrial	EFGM_HUMAN	1.66667	0.461485	0.0308147
O75431	MTX2	Metaxin-2	MTX2_HUMAN	3.66667	0.461126	0.0155603
Q96MF2	STAC3	SH3 and cysteine-rich domain-containing protein 3	STAC3_HUMAN	4.28571	0.460971	0.00436543
P54646	PRKAA2	5'-AMP-activated protein kinase catalytic subunit alpha-2	AAPK2_HUMAN	5.16667	0.460143	0.000198188
Q9BSH4	TACO1	Translational activator of cytochrome c oxidase 1	TACO1_HUMAN	2.52381	0.458738	0.0432473
P83111	LACTB	Serine beta-lactamase-like protein LACTB, mitochondrial	LACTB_HUMAN	6.04762	0.45546	0.000589168
Q9NUJ1	ABHD10	Mycophenolic acid acyl-glucuronide esterase, mitochondrial	ABHDA_HUMAN	2.47619	0.455012	0.0196576
P18669	PGAM1	Phosphoglycerate mutase 1	PGAM1_HUMAN	13.6905	0.45327	2.84925e-05
Q9BWH2	FUNDC2	FUN14 domain-containing protein 2	FUND2_HUMAN	4.78571	0.453254	0.0238681
Q13619	CUL4A	Cullin-4A	CUL4A_HUMAN	4.11905	0.451217	0.0437212
Q8NDY3	ADPRHL1	[Protein ADP-ribosylarginine] hydrolase-like protein 1	ARHL1_HUMAN	7.85714	0.449743	0.0433394
P15374	UCHL3	Ubiquitin carboxyl-terminal hydrolase isozyme L3	UCHL3_HUMAN	1.85714	0.444498	0.000232422
Q9UN36	NDRG2	Protein NDRG2	NDRG2_HUMAN	9.2381	0.441175	0.003547
Q9UBF9	MYOT	Myotilin	MYOTI_HUMAN	35.9524	0.440917	0.000569333
P21912	SDHB	Succinate dehydrogenase [ubiquinone] iron-sulfur subunit, mitochondrial	SDHB_HUMAN	11.9048	0.440646	0.00813448
Q8N3K9	CMYA5	Cardiomyopathy-associated protein 5	CMYA5_HUMAN	12.6667	0.437853	0.00200196
P19237	TNNI1	Troponin I, slow skeletal muscle	TNNI1_HUMAN	20.4048	0.437577	0.0363223
Q13555	CAMK2G	Calcium/calmodulin-dependent protein kinase type II subunit gamma	KCC2G_HUMAN	3	0.437464	0.00255435
P00918	CA2	Carbonic anhydrase 2	CAH2_HUMAN	12.119	0.435591	0.0512309
Q96EY1	DNAJA3	DnaJ homolog subfamily A member 3, mitochondrial	DNJA3_HUMAN	1.66667	0.43144	0.00392108
Q6JBY9	RCSD1	CapZ-interacting protein	CPZIP_HUMAN	2.42857	0.430071	0.0472292
P41252	IARS	Isoleucine--tRNA ligase, cytoplasmic	SYIC_HUMAN	3.90476	0.428761	0.0292685
O14558	HSPB6	Heat shock protein beta-6	HSPB6_HUMAN	8.78571	0.426049	0.0222371
Q9BR39	JPH2	Junctophilin-2	JPH2_HUMAN	7.92857	0.424415	0.00115707
Q6IAN0	DHRS7B	Dehydrogenase/reductase SDR family member 7B	DRS7B_HUMAN	5.69048	0.423596	0.0264069
Q00059	TFAM	Transcription factor A, mitochondrial	TFAM_HUMAN	4.16667	0.420035	0.0495237
P14735	IDE	Insulin-degrading enzyme	IDE_HUMAN	2.09524	0.418488	0.00377421
Q9Y512	SAMM50	Sorting and assembly machinery component 50 homolog	SAM50_HUMAN	10.4048	0.417583	0.00458734
O75947	ATP5H	ATP synthase subunit d, mitochondrial	ATP5H_HUMAN	13.4048	0.414519	0.0120534
Q5VXT5	SYPL2	Synaptophysin-like protein 2	SYPL2_HUMAN	5.40476	0.414308	0.000653212
Q9NZA1	CLIC5	Chloride intracellular channel protein 5	CLIC5_HUMAN	2.69048	0.411801	0.00812726
P15121	AKR1B1	Aldose reductase	ALDR_HUMAN	16.9524	0.411744	0.00183451
P61970	NUTF2	Nuclear transport factor 2	NTF2_HUMAN	2.02381	0.410382	0.0233344
P04179	SOD2	Superoxide dismutase [Mn], mitochondrial	SODM_HUMAN	12.9048	0.40604	0.0349627
P48047	ATP5O	ATP synthase subunit O, mitochondrial	ATPO_HUMAN	13.8333	0.404706	0.0299065
P07954	FH	Fumarate hydratase, mitochondrial	FUMH_HUMAN	16.6429	0.403532	0.00864971
Q03154	ACY1	Aminoacylase-1	ACY1_HUMAN	5.45238	0.403176	0.00457026
Q00325	SLC25A3	Phosphate carrier protein, mitochondrial	MPCP_HUMAN	14.5	0.402452	0.00422855
Q86TX2	ACOT1	Acyl-coenzyme A thioesterase 1	ACOT1_HUMAN	14.1667	0.40156	0.00359497
P40939	HADHA	Trifunctional enzyme subunit alpha, mitochondrial	ECHA_HUMAN	47.3571	0.400771	0.00450814
Q15046	KARS	Lysine--tRNA ligase	SYK_HUMAN	4.02381	0.398804	0.00557843
P06576	ATP5F1B	ATP synthase subunit beta, mitochondrial	ATPB_HUMAN	28.0476	0.398772	0.0182938
Q12797	ASPH	Aspartyl/asparaginyl beta-hydroxylase	ASPH_HUMAN	2.80952	0.397805	0.0224446
P05091	ALDH2	Aldehyde dehydrogenase, mitochondrial	ALDH2_HUMAN	15.9286	0.393083	0.000508394
P31937	HIBADH	3-hydroxyisobutyrate dehydrogenase, mitochondrial	3HIDH_HUMAN	9.66667	0.392713	0.0384187
Q02218	OGDH	2-oxoglutarate dehydrogenase, mitochondrial	ODO1_HUMAN	38.381	0.392053	0.0162109
Q8NB12	SMYD1	Histone-lysine N-methyltransferase SMYD1	SMYD1_HUMAN	23.9762	0.391031	0.0186644
O75380	NDUFS6	NADH dehydrogenase [ubiquinone] iron-sulfur protein 6, mitochondrial	NDUS6_HUMAN	6.21429	0.390564	0.00261697
O75964	ATP5L	ATP synthase subunit g, mitochondrial	ATP5L_HUMAN	6	0.388435	0.0256639
Q04760	GLO1	Lactoylglutathione lyase	LGUL_HUMAN	9.64286	0.387434	0.00301566
Q9Y6E2	BZW2	Basic leucine zipper and W2 domain-containing protein 2	BZW2_HUMAN	5.2619	0.386203	0.000503437
P21817	RYR1	Ryanodine receptor 1	RYR1_HUMAN	126.81	0.385707	0.000272044
Q9Y376	CAB39	Calcium-binding protein 39	CAB39_HUMAN	5.61905	0.384876	0.00065994
P47755	CAPZA2	F-actin-capping protein subunit alpha-2	CAZA2_HUMAN	9.54762	0.383093	1.24274e-05
P05976	MYL1	Myosin light chain 1/3, skeletal muscle isoform	MYL1_HUMAN	27.7857	0.382176	0.05125
Q92901	RPL3L	60S ribosomal protein L3-like	RL3L_HUMAN	6.30952	0.382058	0.00714372
Q9BXK5	BCL2L13	Bcl-2-like protein 13	B2L13_HUMAN	3.61905	0.378697	0.0100631
P16989	YBX3	Y-box-binding protein 3	YBOX3_HUMAN	5.04762	0.376192	0.00346189
P13807	GYS1	Glycogen [starch] synthase, muscle	GYS1_HUMAN	24.0238	0.376149	0.000611161
P00558	PGK1	Phosphoglycerate kinase 1	PGK1_HUMAN	38.1429	0.373858	0.000601583
P55084	HADHB	Trifunctional enzyme subunit beta, mitochondrial	ECHB_HUMAN	29.119	0.373737	0.00274525
Q13326	SGCG	Gamma-sarcoglycan	SGCG_HUMAN	5.57143	0.373455	0.0274314
O15061	SYNM	Synemin	SYNEM_HUMAN	48.1429	0.372812	0.00126186
P61758	VBP1	Prefoldin subunit 3	PFD3_HUMAN	2.04762	0.372801	0.00797285
O96000	NDUFB10	NADH dehydrogenase [ubiquinone] 1 beta subcomplex subunit 10	NDUBA_HUMAN	8.42857	0.370361	0.00758176
O94905	ERLIN2	Erlin-2	ERLN2_HUMAN	7.52381	0.370076	0.000570694
P07738	BPGM	Bisphosphoglycerate mutase	PMGE_HUMAN	4.66667	0.369086	0.00225898
P17152	TMEM11	Transmembrane protein 11, mitochondrial	TMM11_HUMAN	1.71429	0.368459	0.0451989
Q8IW45	NAXD	ATP-dependent (S)-NAD(P)H-hydrate dehydratase	NNRD_HUMAN	5.38095	0.368456	0.000254842
Q16891	IMMT	MICOS complex subunit MIC60	MIC60_HUMAN	33.9048	0.368214	0.00262877
P25705	ATP5F1A	ATP synthase subunit alpha, mitochondrial	ATPA_HUMAN	36.7381	0.368023	0.0142288
P36542	ATP5F1C	ATP synthase subunit gamma, mitochondrial	ATPG_HUMAN	10.6429	0.36784	0.00694047
P46060	RANGAP1	Ran GTPase-activating protein 1	RAGP1_HUMAN	1.61905	0.365993	8.31313e-05
O75223	GGCT	Gamma-glutamylcyclotransferase	GGCT_HUMAN	3.16667	0.365531	0.00065488
A8MZF0	PRR33	Proline-rich protein 33	PRR33_HUMAN	3.64286	0.360985	0.00915293
Q9NZU5	LMCD1	LIM and cysteine-rich domains protein 1	LMCD1_HUMAN	19.6429	0.35863	0.00433555
P16219	ACADS	Short-chain specific acyl-CoA dehydrogenase, mitochondrial	ACADS_HUMAN	12.5238	0.356904	0.000484164
Q13698	CACNA1S	Voltage-dependent L-type calcium channel subunit alpha-1S	CAC1S_HUMAN	7.97619	0.356036	0.00138435
Q96A26	FAM162A	Protein FAM162A	F162A_HUMAN	3.97619	0.353672	0.0337385
Q14353	GAMT	Guanidinoacetate N-methyltransferase	GAMT_HUMAN	7.90476	0.353257	0.000419345
Q6UXV4	APOOL	MICOS complex subunit MIC27	MIC27_HUMAN	10.1429	0.351459	0.00379742
Q9NXA8	SIRT5	NAD-dependent protein deacylase sirtuin-5, mitochondrial	SIR5_HUMAN	2.28571	0.348722	0.0150566
P36957	DLST	Dihydrolipoyllysine-residue succinyltransferase component of 2-oxoglutarate dehydrogenase complex, mitochondrial	ODO2_HUMAN	13.5952	0.348551	0.0121567
P56381;Q5VTU8	ATP5F1E;ATP5EP2	ATP synthase subunit epsilon, mitochondrial;ATP synthase subunit epsilon-like protein, mitochondrial	ATP5E_HUMAN;AT5EL_HUMAN	1.92857	0.347261	0.0126757
Q16134	ETFDH	Electron transfer flavoprotein-ubiquinone oxidoreductase, mitochondrial	ETFD_HUMAN	15.7619	0.345658	0.0292899
P45378	TNNT3	Troponin T, fast skeletal muscle	TNNT3_HUMAN	15.0476	0.343389	0.000985174
Q13011	ECH1	Delta(3,5)-Delta(2,4)-dienoyl-CoA isomerase, mitochondrial	ECH1_HUMAN	15.3333	0.339112	0.0340883
Q8N4Q0	ZADH2	Prostaglandin reductase 3	PTGR3_HUMAN	1.5	0.338733	0.00084717
P30086	PEBP1	Phosphatidylethanolamine-binding protein 1	PEBP1_HUMAN	15.4524	0.33791	0.0305147
Q8WZ42	TTN	Titin	TITIN_HUMAN	2238.45	0.337205	8.0433e-05
O95563	MPC2	Mitochondrial pyruvate carrier 2	MPC2_HUMAN	3.11905	0.333755	0.00866184
Q9HBL7	PLGRKT	Plasminogen receptor (KT)	PLRKT_HUMAN	1.54762	0.332544	0.0179082
O75390	CS	Citrate synthase, mitochondrial	CISY_HUMAN	16.3333	0.326793	0.00627346
O14732	IMPA2	Inositol monophosphatase 2	IMPA2_HUMAN	2.02381	0.325474	0.00559609
Q9P0J0	NDUFA13	NADH dehydrogenase [ubiquinone] 1 alpha subcomplex subunit 13	NDUAD_HUMAN	7.66667	0.324053	0.0394938
P00491	PNP	Purine nucleoside phosphorylase	PNPH_HUMAN	2.33333	0.323816	0.0144089
P09669	COX6C	Cytochrome c oxidase subunit 6C	COX6C_HUMAN	7.40476	0.321597	0.0339993
Q9BUR5	APOO	MICOS complex subunit MIC26	MIC26_HUMAN	3.78571	0.321181	0.00149904
Q9Y613	FHOD1	FH1/FH2 domain-containing protein 1	FHOD1_HUMAN	12.7619	0.320834	0.00737464
P21695	GPD1	Glycerol-3-phosphate dehydrogenase [NAD(+)], cytoplasmic	GPDA_HUMAN	20.881	0.318681	0.00134104
P49748	ACADVL	Very long-chain specific acyl-CoA dehydrogenase, mitochondrial	ACADV_HUMAN	38.0476	0.318155	0.0125195
Q8TCD5	NT5C	5'(3')-deoxyribonucleotidase, cytosolic type	NT5C_HUMAN	1.64286	0.316915	0.00483582
P24539	ATP5F1	ATP synthase F(0) complex subunit B1, mitochondrial	AT5F1_HUMAN	12.5714	0.316335	0.00332925
O43920	NDUFS5	NADH dehydrogenase [ubiquinone] iron-sulfur protein 5	NDUS5_HUMAN	5.85714	0.31559	0.0174065
O43813	LANCL1	LanC-like protein 1	LANC1_HUMAN	4.64286	0.315578	0.000581885
O95299	NDUFA10	NADH dehydrogenase [ubiquinone] 1 alpha subcomplex subunit 10, mitochondrial	NDUAA_HUMAN	12.119	0.312574	0.024991
P00338	LDHA	L-lactate dehydrogenase A chain	LDHA_HUMAN	25.7381	0.31136	0.00832738
Q5XKP0	MIC13	MICOS complex subunit MIC13	MIC13_HUMAN	3.64286	0.311086	0.0141395
Q14324	MYBPC2	Myosin-binding protein C, fast-type	MYPC2_HUMAN	64.6905	0.310902	0.00462921
P48788	TNNI2	Troponin I, fast skeletal muscle	TNNI2_HUMAN	13.2857	0.310784	0.023953
P56556	NDUFA6	NADH dehydrogenase [ubiquinone] 1 alpha subcomplex subunit 6	NDUA6_HUMAN	5.83333	0.309377	0.0203181
P21796	VDAC1	Voltage-dependent anion-selective channel protein 1	VDAC1_HUMAN	19.1429	0.303746	0.00643676
P12882	MYH1	Myosin-1	MYH1_HUMAN	237.238	0.300777	0.000228312
Q9P2R7	SUCLA2	Succinate--CoA ligase [ADP-forming] subunit beta, mitochondrial	SUCB1_HUMAN	16.7381	0.29973	0.0240019
Q9Y6M9	NDUFB9	NADH dehydrogenase [ubiquinone] 1 beta subcomplex subunit 9	NDUB9_HUMAN	9	0.29963	0.00452769
P12883	MYH7	Myosin-7	MYH7_HUMAN	214.024	0.299122	0.012242
P33121	ACSL1	Long-chain-fatty-acid--CoA ligase 1	ACSL1_HUMAN	27.9048	0.297425	0.0076584
Q16718	NDUFA5	NADH dehydrogenase [ubiquinone] 1 alpha subcomplex subunit 5	NDUA5_HUMAN	6.83333	0.294723	0.016709
P30043	BLVRB	Flavin reductase (NADPH)	BLVRB_HUMAN	7.33333	0.293678	0.00991308
Q96MF6	COQ10A	Coenzyme Q-binding protein COQ10 homolog A, mitochondrial	CQ10A_HUMAN	4.52381	0.293352	0.0208246
P05165	PCCA	Propionyl-CoA carboxylase alpha chain, mitochondrial	PCCA_HUMAN	1.95238	0.292965	0.0447433
P99999	CYCS	Cytochrome c	CYC_HUMAN	9.2381	0.292265	0.0422736
P19404	NDUFV2	NADH dehydrogenase [ubiquinone] flavoprotein 2, mitochondrial	NDUV2_HUMAN	9.64286	0.292134	0.00459139
O43678	NDUFA2	NADH dehydrogenase [ubiquinone] 1 alpha subcomplex subunit 2	NDUA2_HUMAN	4.2381	0.291079	0.0180969
Q6YN16	HSDL2	Hydroxysteroid dehydrogenase-like protein 2	HSDL2_HUMAN	17.619	0.290872	0.00224474
O75306	NDUFS2	NADH dehydrogenase [ubiquinone] iron-sulfur protein 2, mitochondrial	NDUS2_HUMAN	18.1905	0.285816	0.00537908
O95168	NDUFB4	NADH dehydrogenase [ubiquinone] 1 beta subcomplex subunit 4	NDUB4_HUMAN	5.47619	0.283566	0.0126044
O75489	NDUFS3	NADH dehydrogenase [ubiquinone] iron-sulfur protein 3, mitochondrial	NDUS3_HUMAN	15.5	0.281514	0.00705037
P30566	ADSL	Adenylosuccinate lyase	PUR8_HUMAN	11.7381	0.280153	0.00840012
P43304	GPD2	Glycerol-3-phosphate dehydrogenase, mitochondrial	GPDM_HUMAN	11.8333	0.278995	0.00143399
P08237	PFKM	ATP-dependent 6-phosphofructokinase, muscle type	PFKAM_HUMAN	37.7619	0.27463	4.39246e-05
Q9NZ45	CISD1	CDGSH iron-sulfur domain-containing protein 1	CISD1_HUMAN	5.02381	0.27452	0.005829
O43674	NDUFB5	NADH dehydrogenase [ubiquinone] 1 beta subcomplex subunit 5, mitochondrial	NDUB5_HUMAN	3.88095	0.270609	0.0210089
O75112	LDB3	LIM domain-binding protein 3	LDB3_HUMAN	23.1429	0.269154	0.0196613
P28331	NDUFS1	NADH-ubiquinone oxidoreductase 75 kDa subunit, mitochondrial	NDUS1_HUMAN	30.5714	0.268928	0.00667535
Q13424	SNTA1	Alpha-1-syntrophin	SNTA1_HUMAN	8.85714	0.268688	1.52618e-05
O75891	ALDH1L1	Cytosolic 10-formyltetrahydrofolate dehydrogenase	AL1L1_HUMAN	11.6429	0.268091	0.00615871
Q9NY65	TUBA8	Tubulin alpha-8 chain	TBA8_HUMAN	4.28571	0.265847	0.00162574
Q99798	ACO2	Aconitate hydratase, mitochondrial	ACON_HUMAN	38.3095	0.264408	0.00640459
O75323	NIPSNAP2	Protein NipSnap homolog 2	NIPS2_HUMAN	11.8333	0.263452	0.00738325
P49821	NDUFV1	NADH dehydrogenase [ubiquinone] flavoprotein 1, mitochondrial	NDUV1_HUMAN	21	0.263351	0.0133469
P12814	ACTN1	Alpha-actinin-1	ACTN1_HUMAN	36.1667	0.262068	0.000661793
P40925	MDH1	Malate dehydrogenase, cytoplasmic	MDHC_HUMAN	17.4048	0.259506	0.000382248
P08559	PDHA1	Pyruvate dehydrogenase E1 component subunit alpha, somatic form, mitochondrial	ODPA_HUMAN	22.5714	0.258071	0.00764676
P46976	GYG1	Glycogenin-1	GLYG_HUMAN	10.0714	0.257658	0.000200884
P28161	GSTM2	Glutathione S-transferase Mu 2	GSTM2_HUMAN	12	0.257602	0.0021217
P08572	COL4A2	Collagen alpha-2(IV) chain	CO4A2_HUMAN	11.0238	0.257312	0.0146727
Q07021	C1QBP	Complement component 1 Q subcomponent-binding protein, mitochondrial	C1QBP_HUMAN	2.33333	0.255215	0.000707891
Q8N335	GPD1L	Glycerol-3-phosphate dehydrogenase 1-like protein	GPD1L_HUMAN	17.0952	0.254999	0.00163634
P04075	ALDOA	Fructose-bisphosphate aldolase A	ALDOA_HUMAN	42.119	0.252411	0.00401977
P13073	COX4I1	Cytochrome c oxidase subunit 4 isoform 1, mitochondrial	COX41_HUMAN	13	0.251927	0.0111436
P14854	COX6B1	Cytochrome c oxidase subunit 6B1	CX6B1_HUMAN	4.02381	0.249232	0.0247716
P11310	ACADM	Medium-chain specific acyl-CoA dehydrogenase, mitochondrial	ACADM_HUMAN	19.5	0.249133	0.0197941
Q13423	NNT	NAD(P) transhydrogenase, mitochondrial	NNTM_HUMAN	36.3095	0.246929	0.0156857
Q9H9P8	L2HGDH	L-2-hydroxyglutarate dehydrogenase, mitochondrial	L2HDH_HUMAN	6.59524	0.245885	0.00224342
P52564	MAP2K6	Dual specificity mitogen-activated protein kinase kinase 6	MP2K6_HUMAN	4.64286	0.245749	0.00101253
P06732	CKM	Creatine kinase M-type	KCRM_HUMAN	45.119	0.24512	0.00831085
Q9Y277	VDAC3	Voltage-dependent anion-selective channel protein 3	VDAC3_HUMAN	13.5476	0.245107	0.00080354
P35609	ACTN2	Alpha-actinin-2	ACTN2_HUMAN	76.6905	0.243756	0.000537721
Q8NCW5	NAXE	NAD(P)H-hydrate epimerase	NNRE_HUMAN	5.19048	0.243717	0.00163185
O00330	PDHX	Pyruvate dehydrogenase protein X component, mitochondrial	ODPX_HUMAN	13.1429	0.243022	0.00208176
O75251	NDUFS7	NADH dehydrogenase [ubiquinone] iron-sulfur protein 7, mitochondrial	NDUS7_HUMAN	4.42857	0.242278	0.000966564
P06753	TPM3	Tropomyosin alpha-3 chain	TPM3_HUMAN	36.6905	0.241136	0.00159186
P20929	NEB	Nebulin	NEBU_HUMAN	503.119	0.240714	2.03587e-05
Q96IX5	USMG5	Up-regulated during skeletal muscle growth protein 5	USMG5_HUMAN	3.85714	0.239457	0.0358381
Q9H6F2	TMEM38A	Trimeric intracellular cation channel type A	TM38A_HUMAN	3.19048	0.239137	0.00138888
Q86TD4	SRL	Sarcalumenin	SRCA_HUMAN	22.8095	0.238908	0.00285677
Q9NR12	PDLIM7	PDZ and LIM domain protein 7	PDLI7_HUMAN	5	0.238745	0.00509594
Q13061	TRDN	Triadin	TRDN_HUMAN	9.78571	0.238396	0.00848154
P09417	QDPR	Dihydropteridine reductase	DHPR_HUMAN	8.2619	0.235949	0.000605754
P52179	MYOM1	Myomesin-1	MYOM1_HUMAN	111.31	0.235872	0.00035304
P56134	ATP5J2	ATP synthase subunit f, mitochondrial	ATPK_HUMAN	2	0.234018	0.0113133
Q9Y235	APOBEC2	C->U-editing enzyme APOBEC-2	ABEC2_HUMAN	9.57143	0.233659	0.00309629
P68133	ACTA1	Actin, alpha skeletal muscle	ACTS_HUMAN	3	0.23358	0.00550968
O14949	UQCRQ	Cytochrome b-c1 complex subunit 8	QCR8_HUMAN	4.02381	0.232331	0.0110668
P48735	IDH2	Isocitrate dehydrogenase [NADP], mitochondrial	IDHP_HUMAN	29.8571	0.231553	0.0129934
Q9BX68	HINT2	Histidine triad nucleotide-binding protein 2, mitochondrial	HINT2_HUMAN	2.21429	0.230966	0.0177778
P53778	MAPK12	Mitogen-activated protein kinase 12	MK12_HUMAN	3.90476	0.23083	0.00718263
Q9Y2Z9	COQ6	Ubiquinone biosynthesis monooxygenase COQ6, mitochondrial	COQ6_HUMAN	5.04762	0.230719	0.0122209
P43155	CRAT	Carnitine O-acetyltransferase	CACP_HUMAN	17.8571	0.226962	0.00159672
Q8N3V7	SYNPO	Synaptopodin	SYNPO_HUMAN	12.3095	0.224712	0.000357199
P00505	GOT2	Aspartate aminotransferase, mitochondrial	AATM_HUMAN	26.4762	0.223495	0.0226078
P11177	PDHB	Pyruvate dehydrogenase E1 component subunit beta, mitochondrial	ODPB_HUMAN	17.2381	0.222952	0.00145726
P51649	ALDH5A1	Succinate-semialdehyde dehydrogenase, mitochondrial	SSDH_HUMAN	10.5952	0.222766	0.044324
P31415	CASQ1	Calsequestrin-1	CASQ1_HUMAN	14.4286	0.222081	0.00580584
O75298	RTN2	Reticulon-2	RTN2_HUMAN	8.57143	0.219713	0.00217659
P20674	COX5A	Cytochrome c oxidase subunit 5A, mitochondrial	COX5A_HUMAN	6.52381	0.217346	0.00102259
O95182	NDUFA7	NADH dehydrogenase [ubiquinone] 1 alpha subcomplex subunit 7	NDUA7_HUMAN	7.33333	0.217328	0.00290923
Q16795	NDUFA9	NADH dehydrogenase [ubiquinone] 1 alpha subcomplex subunit 9, mitochondrial	NDUA9_HUMAN	18.2381	0.215399	0.00428237
Q13361	MFAP5	Microfibrillar-associated protein 5	MFAP5_HUMAN	3.2381	0.209644	0.0500745
P10515	DLAT	Dihydrolipoyllysine-residue acetyltransferase component of pyruvate dehydrogenase complex, mitochondrial	ODP2_HUMAN	17.8333	0.208636	0.00224318
P17858	PFKL	ATP-dependent 6-phosphofructokinase, liver type	PFKAL_HUMAN	4.42857	0.20682	0.00230937
O95210	STBD1	Starch-binding domain-containing protein 1	STBD1_HUMAN	6.04762	0.205939	0.000138627
P52758	RIDA	2-iminobutanoate/2-iminopropanoate deaminase	RIDA_HUMAN	3.57143	0.203514	0.000306835
P13929	ENO3	Beta-enolase	ENOB_HUMAN	31.1905	0.202582	2.7278e-05
Q02978	SLC25A11	Mitochondrial 2-oxoglutarate/malate carrier protein	M2OM_HUMAN	13.8095	0.19975	0.0235098
P20807	CAPN3	Calpain-3	CAN3_HUMAN	19.3571	0.197859	0.00832017
P30038	ALDH4A1	Delta-1-pyrroline-5-carboxylate dehydrogenase, mitochondrial	AL4A1_HUMAN	17.2381	0.197667	0.00231133
Q96Q06	PLIN4	Perilipin-4	PLIN4_HUMAN	31.4286	0.194701	2.48198e-05
P17568	NDUFB7	NADH dehydrogenase [ubiquinone] 1 beta subcomplex subunit 7	NDUB7_HUMAN	4.35714	0.193922	0.00277739
Q9NZQ9	TMOD4	Tropomodulin-4	TMOD4_HUMAN	14.6905	0.192862	5.51558e-08
O75746	SLC25A12	Calcium-binding mitochondrial carrier protein Aralar1	CMC1_HUMAN	28.4762	0.191679	0.0186295
Q9UI09	NDUFA12	NADH dehydrogenase [ubiquinone] 1 alpha subcomplex subunit 12	NDUAC_HUMAN	9.59524	0.191144	0.00266887
Q9BS92	NIPSNAP3B	Protein NipSnap homolog 3B	NPS3B_HUMAN	5.38095	0.190925	0.0108722
O95169	NDUFB8	NADH dehydrogenase [ubiquinone] 1 beta subcomplex subunit 8, mitochondrial	NDUB8_HUMAN	3.85714	0.189422	0.0193246
P51970	NDUFA8	NADH dehydrogenase [ubiquinone] 1 alpha subcomplex subunit 8	NDUA8_HUMAN	6.64286	0.189294	0.00134012
P31930	UQCRC1	Cytochrome b-c1 complex subunit 1, mitochondrial	QCR1_HUMAN	22.8333	0.18549	0.00326856
P08574	CYC1	Cytochrome c1, heme protein, mitochondrial	CY1_HUMAN	10.0714	0.183693	0.00401442
P14927	UQCRB	Cytochrome b-c1 complex subunit 7	QCR7_HUMAN	9.54762	0.182136	0.000977967
P47985	UQCRFS1	Cytochrome b-c1 complex subunit Rieske, mitochondrial	UCRI_HUMAN	11.2857	0.179537	0.00708889
O15273	TCAP	Telethonin	TELT_HUMAN	7.19048	0.179261	6.59169e-05
P42126	ECI1	Enoyl-CoA delta isomerase 1, mitochondrial	ECI1_HUMAN	6.97619	0.179209	0.000780204
Q00872	MYBPC1	Myosin-binding protein C, slow-type	MYPC1_HUMAN	93.2381	0.178868	0.000277813
P09104	ENO2	Gamma-enolase	ENOG_HUMAN	9.38095	0.1786	3.48882e-06
P22695	UQCRC2	Cytochrome b-c1 complex subunit 2, mitochondrial	QCR2_HUMAN	20.2619	0.177979	0.00597519
O75208	COQ9	Ubiquinone biosynthesis protein COQ9, mitochondrial	COQ9_HUMAN	8.64286	0.171358	0.00580371
Q8TDC0	MYOZ3	Myozenin-3	MYOZ3_HUMAN	11.4762	0.16844	3.7533e-05
Q2TAL5	SMTNL2	Smoothelin-like protein 2	SMTL2_HUMAN	3.2381	0.167156	0.000151483
A8MU46	SMTNL1	Smoothelin-like protein 1	SMTL1_HUMAN	7.57143	0.166519	0.0213592
P35573	AGL	Glycogen debranching enzyme	GDE_HUMAN	76.9048	0.16583	8.17695e-08
Q8N8N7	PTGR2	Prostaglandin reductase 2	PTGR2_HUMAN	7.78571	0.159098	0.0120884
P27338	MAOB	Amine oxidase [flavin-containing] B	AOFB_HUMAN	10.881	0.158865	0.0176657
P05141	SLC25A5	ADP/ATP translocase 2	ADT2_HUMAN	11.2143	0.156759	0.00891527
P13805	TNNT1	Troponin T, slow skeletal muscle	TNNT1_HUMAN	19.3571	0.156156	0.014958
Q9NX14	NDUFB11	NADH dehydrogenase [ubiquinone] 1 beta subcomplex subunit 11, mitochondrial	NDUBB_HUMAN	3.02381	0.154247	0.0387171
P16615	ATP2A2	Sarcoplasmic/endoplasmic reticulum calcium ATPase 2	AT2A2_HUMAN	31.2857	0.151857	0.000939827
Q9NP98	MYOZ1	Myozenin-1	MYOZ1_HUMAN	18.3095	0.150502	8.95395e-06
Q9HCP6	HHATL	Protein-cysteine N-palmitoyltransferase HHAT-like protein	HHATL_HUMAN	8.2381	0.149521	0.011087
P24752	ACAT1	Acetyl-CoA acetyltransferase, mitochondrial	THIL_HUMAN	28.5	0.144541	0.00256526
Q9H0P0	NT5C3A	Cytosolic 5'-nucleotidase 3A	5NT3A_HUMAN	7.11905	0.141092	0.0156984
P17174	GOT1	Aspartate aminotransferase, cytoplasmic	AATC_HUMAN	27.7619	0.14024	0.00343897
Q9Y6H1	CHCHD2	Coiled-coil-helix-coiled-coil-helix domain-containing protein 2	CHCH2_HUMAN	1.80952	0.139902	0.028238
Q9NTG7	SIRT3	NAD-dependent protein deacetylase sirtuin-3, mitochondrial	SIR3_HUMAN	1.7619	0.138238	0.00770939
Q86Y39	NDUFA11	NADH dehydrogenase [ubiquinone] 1 alpha subcomplex subunit 11	NDUAB_HUMAN	4.35714	0.136612	0.00436523
Q08043	ACTN3	Alpha-actinin-3	ACTN3_HUMAN	31.2381	0.135071	0.0306334
P17540	CKMT2	Creatine kinase S-type, mitochondrial	KCRS_HUMAN	25.0476	0.13504	0.025418
P30049	ATP5F1D	ATP synthase subunit delta, mitochondrial	ATPD_HUMAN	3.02381	0.131718	0.000955681
P10606	COX5B	Cytochrome c oxidase subunit 5B, mitochondrial	COX5B_HUMAN	8.35714	0.131532	0.00605335
P55822	SH3BGR	SH3 domain-binding glutamic acid-rich protein	SH3BG_HUMAN	4.2619	0.130127	0.000113364
O14983	ATP2A1	Sarcoplasmic/endoplasmic reticulum calcium ATPase 1	AT2A1_HUMAN	58.0476	0.129602	1.17172e-05
O95139	NDUFB6	NADH dehydrogenase [ubiquinone] 1 beta subcomplex subunit 6	NDUB6_HUMAN	3.2619	0.1255	0.0293046
Q96HC4	PDLIM5	PDZ and LIM domain protein 5	PDLI5_HUMAN	17.9286	0.125307	0.00220804
P54296	MYOM2	Myomesin-2	MYOM2_HUMAN	98.2381	0.124662	1.22513e-05
Q96DG6	CMBL	Carboxymethylenebutenolidase homolog	CMBL_HUMAN	12.0476	0.12365	0.00254765
O43676	NDUFB3	NADH dehydrogenase [ubiquinone] 1 beta subcomplex subunit 3	NDUB3_HUMAN	3.64286	0.122872	0.0131515
Q9H0N5	PCBD2	Pterin-4-alpha-carbinolamine dehydratase 2	PHS2_HUMAN	2.52381	0.122035	0.00056096
Q13643	FHL3	Four and a half LIM domains protein 3	FHL3_HUMAN	10.4286	0.121329	0.00406853
P09467	FBP1	Fructose-1,6-bisphosphatase 1	F16P1_HUMAN	1.54762	0.118085	0.000632303
Q9UDW1	UQCR10	Cytochrome b-c1 complex subunit 9	QCR9_HUMAN	2	0.116844	0.00882184
P05413	FABP3	Fatty acid-binding protein, heart	FABPH_HUMAN	14.9524	0.116382	0.00386017
Q8NI60	COQ8A	Atypical kinase COQ8A, mitochondrial	COQ8A_HUMAN	14.4286	0.116228	0.0028882
P00403	MT-CO2	Cytochrome c oxidase subunit 2	COX2_HUMAN	6.7381	0.1149	0.0105636
P03886	MT-ND1	NADH-ubiquinone oxidoreductase chain 1	NU1M_HUMAN	1.92857	0.11413	0.00783451
O95298	NDUFC2	NADH dehydrogenase [ubiquinone] 1 subunit C2	NDUC2_HUMAN	3.35714	0.110195	0.025801
P09488	GSTM1	Glutathione S-transferase Mu 1	GSTM1_HUMAN	9	0.104735	0.0233723
P12235	SLC25A4	ADP/ATP translocase 1	ADT1_HUMAN	11.8095	0.10298	0.00615817
P36871	PGM1	Phosphoglucomutase-1	PGM1_HUMAN	40.5238	0.0987119	2.46073e-05
P13533	MYH6	Myosin-6	MYH6_HUMAN	5.2619	0.0973045	0.0267774
P23109	AMPD1	AMP deaminase 1	AMPD1_HUMAN	26.8571	0.0901646	0.000587021
P15259	PGAM2	Phosphoglycerate mutase 2	PGAM2_HUMAN	15.6667	0.0896236	7.02107e-05
Q9NR99	MXRA5	Matrix-remodeling-associated protein 5	MXRA5_HUMAN	2.52381	0.0893499	5.79986e-05
Q9Y623	MYH4	Myosin-4	MYH4_HUMAN	5.19048	0.0884557	0.00139467
Q92523	CPT1B	Carnitine O-palmitoyltransferase 1, muscle isoform	CPT1B_HUMAN	13	0.0875721	0.00240996
P03905	MT-ND4	NADH-ubiquinone oxidoreductase chain 4	NU4M_HUMAN	2.80952	0.0856786	0.0171628
Q8N142	ADSSL1	Adenylosuccinate synthetase isozyme 1	PURA1_HUMAN	18.8333	0.0832045	2.82159e-05
O00483	NDUFA4	Cytochrome c oxidase subunit NDUFA4	NDUA4_HUMAN	4.40476	0.0736462	0.00155933
Q8TCA0	LRRC20	Leucine-rich repeat-containing protein 20	LRC20_HUMAN	5.35714	0.072976	0.00532877
Q9UKX3	MYH13	Myosin-13	MYH13_HUMAN	2.71429	0.0720081	0.000834946
Q9H7C9	AAMDC	Mth938 domain-containing protein	AAMDC_HUMAN	9.97619	0.0679881	0.000409202
O95278	EPM2A	Laforin	EPM2A_HUMAN	2.64286	0.0671231	0.00066942
P08590	MYL3	Myosin light chain 3	MYL3_HUMAN	20.5952	0.0632929	0.00158957
P11217	PYGM	Glycogen phosphorylase, muscle form	PYGM_HUMAN	76.6905	0.0524575	1.34858e-06
P03915	MT-ND5	NADH-ubiquinone oxidoreductase chain 5	NU5M_HUMAN	1.97619	0.0515031	0.0103782
O00757	FBP2	Fructose-1,6-bisphosphatase isozyme 2	F16P2_HUMAN	13.0714	0.0458051	0.00327014
Q92598	HSPH1	Heat shock protein 105 kDa	HS105_HUMAN	3.30952	0.0441151	3.7802e-05
P06737	PYGL	Glycogen phosphorylase, liver form	PYGL_HUMAN	2.7381	0.0433853	1.48889e-06
P11216	PYGB	Glycogen phosphorylase, brain form	PYGB_HUMAN	5.02381	0.0413539	7.21669e-06
P45379	TNNT2	Troponin T, cardiac muscle	TNNT2_HUMAN	1.69048	0.0155128	0.000888514
